# Supplementary material for: DWARF TILLER1, a WUSCHEL-Related Homeobox Transcription Factor, Is Required for Tiller Growth in Rice
Source: PLoS Genet. 2014 Mar 13;10(3):e1004154. doi: 10.1371/journal.pgen.1004154 (PMC3952828; doi:10.1371/journal.pgen.1004154)
Supplement: Table S1 — Identification of the panicle agricultural traits. The primary and secondary branching numbers and spikelet numbers per mature panicle were counted, and the 1000-grain-weigh was measured. The variance between mainstem and tillers of the wild type and dwt1 were analyzed by the One-way ANOVA test. The different capital letters show the significant differences between the samples. (n = 11 in branching numbers and spikelet numbers counts and n = 3 in grain weight measurement; P<0.01, Student's t test). (XLS) [file pgen.1004154.s011.xls]

## Sheet: Sheet1
Table S1 Identification of the panicle agricultural traits
	WT Mainstem	WT Tiller	dwt1 Mainstem	dwt1 Tiller
Primary branching number	14 ± 1 B	14 ± 2 B	17 ± 2 A	14 ± 2 B
Secondary branching number	22 ± 7 B	25 ± 8 B	43 ± 11 A	20 ± 5 B
Number of spikelets	153 ± 33 B	164 ± 33 B	248 ± 48 A	144 ± 25 B
1000-grain-weight (g)	23 ± 1 BC	23 ± 1 AB	24 ± 0 A	21 ± 1 C

## Sheet: Sheet2
	WT Mainstem	WT Tiller	dwt1 Mainstem	dwt1 Tiller
Primary branching number	14.27 ± 1.27 B	13.91 ± 1.64 B	16.82 ± 1.83 A	14.36 ± 2.25 B
Secondary branching number	22.27 ± 6.90 B	25.45 ± 7.81 B	43.09 ± 11.00 A	20 ± 5.37 B
Number of spikelets	153.18 ± 32.94 B	164.18 ± 33.29 B	248.27 ± 47.73 A	143.73 ± 25.06 B
1000-grain-weight (g)	22.77 ± 0.61 BC	23.01 ± 0.52 AB	24.39 ± 0.48 A	21.44 ± 0.54 C
