# Supplementary material for: DWARF TILLER1, a WUSCHEL-Related Homeobox Transcription Factor, Is Required for Tiller Growth in Rice
Source: PLoS Genet. 2014 Mar 13;10(3):e1004154. doi: 10.1371/journal.pgen.1004154 (PMC3952828; doi:10.1371/journal.pgen.1004154)
Supplement: Table S2 — Differential expressed genes (at least threefold change in expression, p-value<0.001) in the shorter internode of dwt1. (XLS) [file pgen.1004154.s012.xls]

## Sheet: Sheet3
Table S2. Differential expressed genes (at least three fold change in expression, p-value<0.001) in the shorter internode(1cm) of dwt1 mutant.
LOC_ID	p-value	Fold-Change	Annotation
LOC_Os01g05289	-158.919	4.15666e-14	expressed protein
LOC_Os08g36910	-35.5843	0.000127485	alpha-amylase precursor, putative, expressed
LOC_Os05g07060	-33.3683	8.17631e-07	fasciclin domain containing protein, expressed
LOC_Os02g44320	-23.8683	0.000356748	LTPL113 - Protease inhibitor/seed storage/LTP family protein precursor, expressed
LOC_Os09g36930	-23.2315	4.8715e-09	aquaporin protein, putative, expressed
LOC_Os05g01140	-22.3447	2.8261e-07	methyltransferase, putative, expressed
LOC_Os03g45220	-19.318	1.73125e-10	expressed protein
LOC_Os12g06660	-19.0279	0.000151926	actin, putative, expressed
LOC_Os11g30500	-16.9107	0.000205738	HVA22, putative, expressed
LOC_Os05g37060	-16.3827	4.11063e-05	MYB family transcription factor, putative, expressed
LOC_Os01g51310	-15.8755	0.000640491	expressed protein
LOC_Os10g40614	-15.8607	0.000976583	LTPL147 - Protease inhibitor/seed storage/LTP family protein precursor, expressed
LOC_Os06g51320	-15.3753	0.000226006	GASR8 - Gibberellin-regulated GASA/GAST/Snakin family protein precursor, expressed
LOC_Os04g12499	-14.6869	2.49127e-08	amino acid transporter protein, putative, expressed
LOC_Os10g21670	-14.1071	0.000158934	dehydration stress-induced protein, putative, expressed
LOC_Os11g26760	-14.0116	0.000333202	dehydrin, putative, expressed
LOC_Os01g72510	-13.8543	6.33385e-07	eukaryotic aspartyl protease domain containing protein, expressed
LOC_Os01g19020	-13.5635	2.69046e-05	peroxidase precursor, putative, expressed
LOC_Os07g26630	-13.3091	0.000647022	aquaporin protein, putative, expressed
LOC_Os08g02094	-12.4635	9.76518e-05	GDSL-like lipase/acylhydrolase, putative, expressed
LOC_Os01g59120	-12.0647	4.28197e-06	cyclin, putative, expressed
LOC_Os05g09704	-11.8297	9.39228e-05	HAD superfamily phosphatase, putative, expressed
LOC_Os03g18490	-11.2852	0.000473025	RPGR, putative, expressed
LOC_Os01g68589	-10.9805	6.24372e-05	LTPL39 - Protease inhibitor/seed storage/LTP family protein precursor, expressed
LOC_Os05g43140	-10.3855	8.51856e-05	expressed protein
LOC_Os03g63870	-10.3484	1.09838e-07	expressed protein
LOC_Os04g41900	-10.2872	1.98979e-06	expressed protein
LOC_Os01g39860	-10.2492	4.64456e-05	1-aminocyclopropane-1-carboxylate oxidase protein, putative, expressed
LOC_Os07g29750	-10.1415	0.00022903	glycosyl hydrolases family 16, putative, expressed
LOC_Os03g03630	-10.136	3.86313e-05	expressed protein
LOC_Os06g51110	-10.0847	4.87665e-05	cyclin, putative, expressed
LOC_Os01g64820	-9.93009	1.56792e-05	POLA1 - Putative DNA polymerase alpha catalytic subunit, expressed
LOC_Os09g37600	-9.8194	4.00116e-06	lysM domain-containing GPI-anchored protein precursor, putative, expressed
LOC_Os07g05110	-9.71448	3.36563e-05	PLA IIIA/PLP7, putative, expressed
LOC_Os02g14910	-9.52045	3.71866e-06	bZIP transcription factor family protein, putative, expressed
LOC_Os06g46250	-9.40691	7.60362e-08	expressed protein
LOC_Os05g10210	-9.29916	0.000260057	HAD superfamily phosphatase, putative, expressed
LOC_Os01g09580	-9.16433	2.66206e-05	CAMK_CAMK_like_Aur_like.1 - CAMK includes calcium/calmodulin depedent protein kinases, expressed
LOC_Os03g43590	-9.14165	3.60036e-05	LSTK-1-like kinase, putative, expressed
LOC_Os09g38450	-9.12622	3.66084e-07	expressed protein
LOC_Os05g48890	-9.07306	7.58929e-06	fasciclin domain containing protein, expressed
LOC_Os04g46740	-9.01645	6.00466e-06	pectinesterase, putative, expressed
LOC_Os05g41390	-9.00251	8.78493e-05	cyclin, putative, expressed
LOC_Os01g14850	-8.99361	1.86566e-05	MFS18 protein precursor, putative, expressed
LOC_Os03g39020	-8.92856	1.67338e-06	Kinesin motor domain domain containing protein, expressed
LOC_Os10g39170	-8.79309	0.000891119	peroxidase precursor, putative, expressed
LOC_Os01g08150	-8.66178	4.53885e-05	expressed protein
LOC_Os01g31800	-8.58527	0.000183027	Core histone H2A/H2B/H3/H4 domain containing protein, putative, expressed
LOC_Os03g18630	-8.40319	2.14751e-06	receptor-like kinase RHG1, putative, expressed
LOC_Os05g50750	-8.37488	1.61362e-05	AAA family ATPase, putative, expressed
LOC_Os01g67110	-8.32438	2.43066e-05	expressed protein
LOC_Os12g17530	-8.30332	1.88657e-05	expressed protein
LOC_Os10g05950	-7.96544	0.000292597	POEI11 - Pollen Ole e I allergen and extensin family protein precursor, expressed
LOC_Os03g19080	-7.93497	1.20653e-06	expressed protein
LOC_Os01g04170	-7.91323	0.000100723	expressed protein
LOC_Os01g70560	-7.77836	1.49886e-05	expressed protein
LOC_Os06g46910	-7.69115	7.37117e-06	ZOS6-07 - C2H2 zinc finger protein, expressed
LOC_Os04g33740	-7.57092	3.08442e-06	glycosyl hydrolases, putative, expressed
LOC_Os03g46770	-7.53769	0.000418778	RNA recognition motif containing protein, expressed
LOC_Os03g06670	-7.52281	1.22484e-05	Core histone H2A/H2B/H3/H4 domain containing protein, putative, expressed
LOC_Os10g42660	-7.48991	1.87922e-06	expressed protein
LOC_Os07g40240	-7.45841	0.000700668	GASR9 - Gibberellin-regulated GASA/GAST/Snakin family protein precursor, expressed
LOC_Os05g39850	-7.45395	2.63664e-05	MCM3 - Putative minichromosome maintenance MCM complex subunit 3, expressed
LOC_Os02g15810	-7.4353	1.35708e-05	HMG1/2, putative, expressed
LOC_Os07g29310	-7.41274	1.63737e-05	OsSAUR30 - Auxin-responsive SAUR gene family member, expressed
LOC_Os11g06770	-7.29128	0.000587742	ethylene-responsive transcription factor ERF110, putative, expressed
LOC_Os02g48730	-7.26084	2.24239e-05	rho GDP-dissociation inhibitor 1, putative, expressed
LOC_Os01g10490	-7.14341	4.4988e-08	keratin, type I cytoskeletal 9, putative, expressed
LOC_Os03g13570	-7.12029	0.000142934	glycosyl hydrolases family 16, putative, expressed
LOC_Os01g07530	-7.00536	0.000209633	uncharacterized glycosyltransferase, putative, expressed
LOC_Os09g07290	-6.9513	6.55155e-05	GDSL-like lipase/acylhydrolase, putative, expressed
LOC_Os03g02040	-6.93944	4.47508e-05	remorin, putative, expressed
LOC_Os01g36390	-6.91669	2.45208e-05	MCM4 - Putative minichromosome maintenance MCM complex subunit 4, expressed
LOC_Os06g12210	-6.89539	0.000423314	helix-loop-helix DNA-binding domain containing protein, expressed
LOC_Os10g28630	-6.84672	0.000240509	homocysteine S-methyltransferase protein, putative, expressed
LOC_Os06g45610	-6.81146	0.000160339	expressed protein
LOC_Os05g36990	-6.77835	0.000284763	ATOFP18/OFP18, putative, expressed
LOC_Os10g28420	-6.7654	0.000137454	IQ calmodulin-binding motif family protein, putative
LOC_Os01g49200	-6.73059	4.81265e-07	microtubule associated protein, putative, expressed
LOC_Os01g02060	-6.72507	0.000132471	TOO MANY MOUTHS precursor, putative, expressed
LOC_Os07g49000	-6.70445	5.64133e-05	DNAJ heat shock N-terminal domain-containing protein, putative, expressed
LOC_Os05g03972	-6.63607	8.8721e-08	plant protein of unknown function domain containing protein, expressed
LOC_Os06g28480	-6.63211	0.000471406	polygalacturonase inhibitor 1 precursor, putative, expressed
LOC_Os08g40170	-6.50114	9.37969e-07	cyclin-dependent kinase B2-1, putative, expressed
LOC_Os03g38010	-6.47726	5.7904e-07	nuf2 family protein, expressed
LOC_Os07g12100	-6.45884	3.42332e-06	expressed protein
LOC_Os07g48710	-6.45865	0.000743477	VQ domain containing protein, putative, expressed
LOC_Os02g10020	-6.39371	1.20734e-05	Mad3/BUB1 homology region 1 domain containing protein, expressed
LOC_Os02g42310	-6.37738	1.93451e-05	OsSCP8 - Putative Serine Carboxypeptidase homologue, expressed
LOC_Os03g47940	-6.36425	3.9078e-09	GDSL-like lipase/acylhydrolase, putative, expressed
LOC_Os01g64900	-6.3574	1.92048e-07	HEAT, putative, expressed
LOC_Os10g36650	-6.30343	0.000164551	actin, putative, expressed
LOC_Os01g55560	-6.24999	0.00086022	ABIL3, putative, expressed
LOC_Os10g40420	-6.2224	2.82123e-05	LTPL138 - Protease inhibitor/seed storage/LTP family protein precursor, expressed
LOC_Os06g23350	-6.2055	0.000187126	late embryogenesis abundant protein D-34, putative, expressed
LOC_Os11g19210	-6.18443	1.63487e-05	beta-D-xylosidase, putative, expressed
LOC_Os01g06510	-6.15859	1.93858e-08	arginyl-tRNA synthetase, putative, expressed
LOC_Os03g64390	-6.15408	7.08652e-06	expressed protein
LOC_Os04g51340	-6.10408	0.000157765	pectinacetylesterase domain containing protein, expressed
LOC_Os01g04920	-6.09875	0.000363581	glycosyl transferase, group 1 domain containing protein, expressed
LOC_Os06g06510	-6.09764	0.000397431	histone H3, putative, expressed
LOC_Os08g14360	-6.09217	1.57657e-06	expressed protein
LOC_Os02g30780	-6.07771	6.29701e-06	LGC1, putative, expressed
LOC_Os02g44670	-6.05452	1.21648e-07	harpin-induced protein 1 domain containing protein, expressed
LOC_Os01g07260	-6.04294	1.10245e-06	expressed protein
LOC_Os10g08780	-6.03604	0.000102474	expressed protein
LOC_Os02g49420	-6.01212	5.61462e-08	fasciclin-like arabinogalactan precursor protein, putative, expressed
LOC_Os04g48510	-6.0081	1.22845e-07	growth regulating factor protein, putative, expressed
LOC_Os01g04860	-5.92583	1.04521e-05	DUF647 domain containing protein, putative, expressed
LOC_Os06g11400	-5.92204	6.43648e-05	expressed protein
LOC_Os10g41430	-5.92157	2.97243e-05	cyclin, putative, expressed
LOC_Os02g48360	-5.87578	0.000334436	pyrophosphate--fructose 6-phosphate 1-phosphotransferase subunit alpha, putative, expressed
LOC_Os04g33830	-5.87411	0.000162588	membrane protein, putative, expressed
LOC_Os02g44040	-5.87396	0.000958792	expressed protein
LOC_Os12g09250	-5.8705	0.000101236	bZIP transcription factor domain containing protein, expressed
LOC_Os03g59300	-5.8678	0.000226331	expressed protein
LOC_Os10g35604	-5.83183	1.23431e-07	expressed protein
LOC_Os07g43810	-5.80844	0.000515163	RNA recognition motif containing protein, putative, expressed
LOC_Os11g14070	-5.80624	7.67213e-08	expressed protein
LOC_Os01g56660	-5.8012	0.000346818	expressed protein
LOC_Os04g38810	-5.74231	1.01087e-08	formin, putative, expressed
LOC_Os06g35480	-5.73995	3.60095e-05	peroxidase precursor, putative, expressed
LOC_Os01g05080	-5.68887	8.07907e-08	thylakoid lumenal protein, putative, expressed
LOC_Os01g02050	-5.67842	0.000133247	phosphoenolpyruvate carboxylase, putative, expressed
LOC_Os08g06600	-5.63856	1.02457e-06	nuf2 family protein, expressed
LOC_Os05g40630	-5.63659	0.000156687	DUF567 domain containing protein, putative, expressed
LOC_Os03g53660	-5.5942	1.03643e-05	Myosin head domain containing protein, expressed
LOC_Os04g47580	-5.59378	0.000126031	cyclin, putative, expressed
LOC_Os03g46920	-5.59335	6.25533e-06	expressed protein
LOC_Os04g48760	-5.56945	1.51782e-06	leucine-rich repeat family protein, putative, expressed
LOC_Os02g06340	-5.53597	1.48276e-07	EH domain-containing protein 1, putative, expressed
LOC_Os03g03334	-5.51095	0.000351475	expressed protein
LOC_Os03g38540	-5.47289	0.000109268	folic acid binding protein, putative, expressed
LOC_Os03g41100	-5.44615	2.1675e-07	cyclin, putative, expressed
LOC_Os11g13890	-5.39538	1.47062e-05	chlorophyll A-B binding protein, putative, expressed
LOC_Os03g04570	-5.38696	0.000319826	peptide transporter PTR3-A, putative, expressed
LOC_Os10g37180	-5.36681	0.000184424	glycine cleavage system H protein, putative, expressed
LOC_Os01g44970	-5.36043	7.90353e-05	polygalacturonase, putative, expressed
LOC_Os12g16210	-5.34738	8.70223e-06	zinc finger family protein, putative, expressed
LOC_Os06g37450	-5.31449	0.000295188	GATA zinc finger domain containing protein, expressed
LOC_Os02g58720	-5.30032	0.000214294	peroxidase precursor, putative, expressed
LOC_Os02g20040	-5.29469	1.54292e-05	loricrin, putative, expressed
LOC_Os07g22580	-5.27268	1.31238e-05	rhoGAP domain containing protein, expressed
LOC_Os02g50910	-5.26908	2.81341e-07	expressed protein
LOC_Os04g58840	-5.26041	7.51752e-06	Eukaryotic aspartyl protease domain containing protein, expressed
LOC_Os01g14530	-5.2534	1.21007e-06	AWPM-19-like membrane family protein, putative, expressed
LOC_Os11g43250	-5.25172	1.08478e-06	Leucine Rich Repeat family protein, expressed
LOC_Os02g58220	-5.22851	0.00040312	RPA2A - Putative single-stranded DNA binding complex subunit 2, expressed
LOC_Os07g03260	-5.20523	5.70475e-06	CSLC10 - cellulose synthase-like family C
LOC_Os11g13750	-5.2002	3.65533e-06	expressed protein
LOC_Os04g47700	-5.19788	0.000506248	expressed protein
LOC_Os08g38300	-5.19502	2.05669e-06	Core histone H2A/H2B/H3/H4 domain containing protein, putative, expressed
LOC_Os01g55150	-5.19463	0.000196018	bZIP transcription factor domain containing protein, expressed
LOC_Os03g17164	-5.18197	1.90402e-05	kinesin-related protein, putative, expressed
LOC_Os09g33550	-5.17838	2.02617e-06	CCT/B-box zinc finger protein, putative, expressed
LOC_Os05g33220	-5.17516	1.74305e-06	AWPM-19-like membrane family protein, putative, expressed
LOC_Os12g43940	-5.16049	2.68198e-06	ankyrin repeat domain-containing protein, putative, expressed
LOC_Os10g01044	-5.15892	6.34676e-05	isoflavone reductase, putative, expressed
LOC_Os11g43180	-5.15376	1.43838e-07	expressed protein
LOC_Os05g31750	-5.14679	1.74561e-05	annexin, putative, expressed
LOC_Os02g17780	-5.13004	0.000925518	ent-kaurene synthase, chloroplast precursor, putative, expressed
LOC_Os04g59370	-5.11953	2.87923e-07	thaumatin, putative, expressed
LOC_Os03g22040	-5.08151	4.29199e-05	expressed protein
LOC_Os07g06860	-5.06895	0.000176444	gibberellin receptor GID1L2, putative, expressed
LOC_Os11g32490	-5.05936	1.40382e-05	expressed protein
LOC_Os12g22284	-5.04969	7.43598e-06	white-brown complex homolog protein 11, putative, expressed
LOC_Os03g56070	-5.04824	6.21831e-05	expressed protein
LOC_Os06g46990	-5.04174	8.25702e-06	expressed protein
LOC_Os03g04550	-5.04114	2.19136e-05	expressed protein
LOC_Os09g36900	-5.01872	7.44797e-06	WD domain, G-beta repeat domain containing protein, expressed
LOC_Os01g58550	-4.99204	0.000112031	methyladenine glycosylase, putative, expressed
LOC_Os11g01340	-4.96725	6.89021e-05	omega-3 fatty acid desaturase, chloroplast precursor, putative, expressed
LOC_Os02g36500	-4.96672	0.000215877	expressed protein
LOC_Os07g41660	-4.95553	0.000172161	expressed protein
LOC_Os02g47150	-4.94431	1.08799e-06	DNA topoisomerase 2, putative, expressed
LOC_Os02g07870	-4.93626	0.000783261	ATP synthase, putative, expressed
LOC_Os02g51640	-4.90644	1.33598e-07	expressed protein
LOC_Os02g55410	-4.90332	7.63732e-06	MCM5 - Putative minichromosome maintenance MCM complex subunit 5, expressed
LOC_Os03g21160	-4.86283	0.000135704	RNA-binding zinc finger protein, putative, expressed
LOC_Os01g16650	-4.85487	6.71739e-06	ubiquitin-conjugating enzyme, putative, expressed
LOC_Os09g38540	-4.85426	1.20535e-06	plastocyanin-like domain containing protein, putative, expressed
LOC_Os02g41710	-4.84817	3.56089e-05	cyclic nucleotide-gated ion channel, putative, expressed
LOC_Os07g15370	-4.82696	2.98348e-05	metal transporter Nramp6, putative, expressed
LOC_Os04g43230	-4.81551	8.16191e-07	expressed protein
LOC_Os02g54060	-4.80941	0.000598717	chaperonin, putative, expressed
LOC_Os03g02290	-4.80256	6.54726e-05	kinesin motor domain containing protein, putative, expressed
LOC_Os06g41700	-4.79848	0.000408973	expansin precursor, putative, expressed
LOC_Os12g40920	-4.77626	0.000109202	bZIP transcription factor domain containing protein, expressed
LOC_Os04g07130	-4.76616	7.55449e-07	conserved hypothetical protein
LOC_Os05g50960	-4.76604	0.0001474	polygalacturonase, putative, expressed
LOC_Os03g61970	-4.7588	1.56951e-05	actin, putative, expressed
LOC_Os06g17490	-4.74427	5.24738e-05	expressed protein
LOC_Os03g54910	-4.73976	0.000502519	X8 domain containing protein, expressed
LOC_Os01g14960	-4.72188	7.7385e-05	expressed protein
LOC_Os08g36570	-4.7183	1.69395e-05	F-box protein, putative, expressed
LOC_Os02g51320	-4.71562	6.77799e-05	helix-loop-helix DNA-binding domain containing protein, expressed
LOC_Os10g31040	-4.70547	0.000960783	Citrate transporter protein, putative, expressed
LOC_Os02g50630	-4.70301	8.19702e-05	E2F family transcription factor protein, putative, expressed
LOC_Os12g03340	-4.70092	0.000265299	protein of unknown function, DUF618 domain containing protein, expressed
LOC_Os05g30820	-4.68939	0.000486777	protein kinase, putative, expressed
LOC_Os01g11210	-4.68339	0.000285447	expressed protein
LOC_Os05g48640	-4.67344	0.000378055	ATROPGEF7/ROPGEF7, putative, expressed
LOC_Os01g65550	-4.66584	3.23941e-08	RNA recognition motif containing protein, putative, expressed
LOC_Os01g09540	-4.66502	0.000833824	HAD superfamily phosphatase, putative, expressed
LOC_Os03g11400	-4.66441	4.93414e-05	targeting protein-related, putative, expressed
LOC_Os12g39980	-4.65229	1.32124e-06	kinesin motor domain containing protein, putative, expressed
LOC_Os12g34840	-4.6443	5.65945e-06	rhoGAP domain containing protein, expressed
LOC_Os10g10180	-4.64223	0.00092852	methyltransferase domain containing protein, putative, expressed
LOC_Os10g36060	-4.6224	0.000117872	protein transport protein-related, putative, expressed
LOC_Os08g42690	-4.61012	5.68211e-06	ankyrin repeat domain containing protein, expressed
LOC_Os02g35230	-4.59567	1.16333e-05	expressed protein
LOC_Os04g28260	-4.59057	3.21797e-07	Kinesin motor domain domain containing protein, expressed
LOC_Os05g13320	-4.57659	0.000659763	C4-dicarboxylate transporter/malic acid transport protein, expressed
LOC_Os01g67740	-4.54673	3.45768e-06	chromosome segregation protein, putative, expressed
LOC_Os05g02300	-4.53112	0.000416789	Core histone H2A/H2B/H3/H4 domain containing protein, putative, expressed
LOC_Os07g40250	-4.5307	0.000395505	sex determination protein tasselseed-2, putative, expressed
LOC_Os11g29780	-4.52587	0.000886385	plant-specific domain TIGR01627 family protein, expressed
LOC_Os04g58560	-4.5177	3.23156e-06	cysteine protease ATG4, putative, expressed
LOC_Os02g07180	-4.51393	5.51797e-07	expressed protein
LOC_Os04g42540	-4.51279	4.60535e-05	expressed protein
LOC_Os01g70310	-4.50704	6.51677e-05	inducer of CBF expression 2, putative, expressed
LOC_Os01g12860	-4.49841	1.53561e-05	MYB family transcription factor, putative, expressed
LOC_Os04g08390	-4.4945	3.07367e-08	Leucine Rich Repeat family protein, expressed
LOC_Os03g19350	-4.49227	9.47996e-07	OsLonP1 - Putative Lon protease homologue, expressed
LOC_Os01g65440	-4.47398	0.000165469	universal stress protein domain containing protein, putative, expressed
LOC_Os12g42020	-4.47313	1.9224e-06	AGC_PVPK_like_kin82y.20 - ACG kinases include homologs to PKA, PKG and PKC, expressed
LOC_Os01g64860	-4.45813	0.000946974	OsSub11 - Putative Subtilisin homologue, expressed
LOC_Os07g29190	-4.42776	6.56735e-06	expressed protein
LOC_Os11g37100	-4.42684	3.79369e-06	expressed protein
LOC_Os06g03220	-4.41691	4.90548e-08	expressed protein
LOC_Os02g52490	-4.39819	7.27556e-05	expressed protein
LOC_Os09g21510	-4.37802	3.81043e-05	STE_MEKK_ste11_MAP3K.2 - STE kinases include homologs to sterile 7, sterile 11 and sterile 20 from yeast
LOC_Os12g41230	-4.37608	4.264e-06	tesmin/TSO1-like CXC domain containing protein, expressed
LOC_Os09g37510	-4.36597	0.000298088	DUF292 domain containing protein, expressed
LOC_Os06g02730	-4.34685	0.000217885	aspartic proteinase nepenthesin-2 precursor, putative, expressed
LOC_Os01g19170	-4.33649	0.000499308	polygalacturonase, putative, expressed
LOC_Os05g33030	-4.3326	3.4689e-06	kinesin motor domain containing protein, putative, expressed
LOC_Os02g47130	-4.32866	2.64394e-05	expressed protein
LOC_Os03g29970	-4.31965	6.77121e-05	histone-like transcription factor and archaeal histone, putative, expressed
LOC_Os01g67500	-4.31911	6.87146e-06	armadillo/beta-catenin repeat family protein, putative, expressed
LOC_Os01g15480	-4.30561	1.98699e-06	EMB3013, putative, expressed
LOC_Os03g05620	-4.29617	5.03783e-05	inorganic phosphate transporter, putative, expressed
LOC_Os09g27890	-4.27862	0.000114074	lysM domain-containing GPI-anchored protein precursor, putative, expressed
LOC_Os05g11210	-4.27631	0.000228676	lachrymatory factor synthase, putative, expressed
LOC_Os04g44440	-4.27585	0.000325615	TCP family transcription factor, putative, expressed
LOC_Os04g22910	-4.27134	1.4277e-07	expressed protein
LOC_Os09g19930	-4.2706	1.2134e-05	HOTHEAD precursor, putative, expressed
LOC_Os12g02710	-4.25649	1.08771e-05	expressed protein
LOC_Os01g22380	-4.25158	0.000109934	expressed protein
LOC_Os07g29780	-4.2478	0.00047478	ATROPGEF7/ROPGEF7, putative, expressed
LOC_Os12g29980	-4.2336	4.81077e-07	growth regulating factor protein, putative, expressed
LOC_Os05g31470	-4.23057	1.07769e-05	expressed protein
LOC_Os10g05750	-4.22917	0.000120928	POEI3 - Pollen Ole e I allergen and extensin family protein precursor, expressed
LOC_Os09g28880	-4.20635	0.000359949	DUF617 domain containing protein, expressed
LOC_Os10g28230	-4.19447	0.000244694	Core histone H2A/H2B/H3/H4 domain containing protein, putative, expressed
LOC_Os11g40150	-4.18721	6.41412e-07	DNA repair protein Rad51, putative, expressed
LOC_Os10g35580	-4.18256	1.98526e-05	ATEB1A-like microtubule associated protein, putative, expressed
LOC_Os07g01480	-4.17419	0.000136174	oxygen evolving enhancer protein 3 domain containing protein, expressed
LOC_Os04g38940	-4.16577	4.46231e-05	integral membrane protein, putative, expressed
LOC_Os06g46350	-4.15052	0.000636881	PLA IIIA/PLP7, putative, expressed
LOC_Os01g22336	-4.14262	1.45115e-08	peroxidase precursor, putative, expressed
LOC_Os03g15020	-4.13932	2.54398e-08	beta-galactosidase precursor, putative, expressed
LOC_Os10g39740	-4.13672	7.10584e-05	glutathione S-transferase, putative, expressed
LOC_Os07g37030	-4.13039	0.000401939	cytochrome b6-f complex iron-sulfur subunit, chloroplast precursor, putative, expressed
LOC_Os04g59420	-4.12768	0.000543997	expressed protein
LOC_Os02g45310	-4.11723	0.000114884	dehydration response related protein, putative, expressed
LOC_Os04g45910	-4.10496	9.1101e-05	placental protein 11 precursor, putative, expressed
LOC_Os09g16920	-4.10369	0.000976204	desaturase/cytochrome b5 protein, putative, expressed
LOC_Os07g31800	-4.08926	5.36017e-08	NB-ARC domain containing protein, expressed
LOC_Os12g22600	-4.08691	4.16632e-06	tRNA synthetases class II domain containing protein, expressed
LOC_Os01g57880	-4.08433	6.31996e-07	plastocyanin-like domain containing protein, putative, expressed
LOC_Os04g31460	-4.08063	0.000256529	RALFL39 - Rapid ALkalinization Factor RALF family protein precursor, expressed
LOC_Os01g53990	-4.07505	2.31504e-05	pectinesterase, putative, expressed
LOC_Os09g34180	-4.07367	3.59939e-07	formin, putative, expressed
LOC_Os12g44090	-4.07205	6.08575e-06	leucine-rich repeat family protein, putative, expressed
LOC_Os07g46540	-4.06352	5.62759e-06	condensin complex subunit 1, putative, expressed
LOC_Os06g03970	-4.05905	0.000297627	receptor-like protein kinase 5 precursor, putative, expressed
LOC_Os03g52690	-4.05818	3.7738e-06	CBS domain containing membrane protein, putative, expressed
LOC_Os03g63930	-4.0541	2.24568e-07	acyl carrier protein, putative, expressed
LOC_Os02g34490	-4.04021	2.9146e-07	Leucine Rich Repeat family protein, expressed
LOC_Os02g39390	-4.03285	1.6955e-06	expressed protein
LOC_Os04g40940	-4.03241	4.0907e-06	mitotic spindle checkpoint protein MAD2, putative, expressed
LOC_Os05g41750	-4.02583	2.63672e-06	RecF/RecN/SMC N terminal domain containing protein, expressed
LOC_Os01g68450	-4.00314	2.04771e-05	expressed protein
LOC_Os07g04840	-4.00274	0.00076738	PsbP, putative, expressed
LOC_Os01g62900	-4.00191	0.000888843	amino acid kinase, putative, expressed
LOC_Os03g55610	-4.0008	0.000591881	dof zinc finger domain containing protein, putative, expressed
LOC_Os07g01530	-3.9955	0.000319805	expressed protein
LOC_Os08g33660	-3.99392	2.69321e-07	MYB family transcription factor, putative, expressed
LOC_Os11g33250	-3.99127	9.27162e-06	expressed protein
LOC_Os02g54170	-3.98475	1.84184e-06	BRUSHY 1, putative, expressed
LOC_Os01g12190	-3.94167	6.22824e-06	expressed protein
LOC_Os07g34580	-3.91247	0.000561397	glycosyl hydrolases family 16, putative, expressed
LOC_Os06g04734	-3.90015	3.04229e-05	expressed protein
LOC_Os05g14590	-3.89285	7.02942e-06	MCM6 - Putative minichromosome maintenance MCM complex subunit 6, expressed
LOC_Os01g60670	-3.88894	0.000137048	receptor-like protein kinase precursor, putative, expressed
LOC_Os07g40220	-3.88197	2.48389e-07	expressed protein
LOC_Os03g11540	-3.86088	0.000444088	RPA1B - Putative single-stranded DNA binding complex subunit 1, expressed
LOC_Os02g38970	-3.86002	4.62696e-05	expressed protein
LOC_Os07g36630	-3.85986	0.000187494	CSLF8 - cellulose synthase-like family F; beta1,3;1,4 glucan synthase, expressed
LOC_Os07g38960	-3.85955	0.000245039	chlorophyll A-B binding protein, putative, expressed
LOC_Os12g10750	-3.85679	0.000523378	ARGOS, putative, expressed
LOC_Os07g25810	-3.84649	0.00055449	retrotransposon protein, putative, unclassified, expressed
LOC_Os06g08090	-3.84125	0.000547339	heparanase-like protein precursor, putative, expressed
LOC_Os08g02120	-3.83539	0.000779939	kinase, pfkB family, putative, expressed
LOC_Os03g56590	-3.83009	6.4629e-06	expressed protein
LOC_Os08g40160	-3.82321	2.20854e-05	thylakoid lumen protein, chloroplast precursor, putative, expressed
LOC_Os05g25540	-3.82112	0.000236969	STRUBBELIG-RECEPTOR FAMILY 6 precursor, putative, expressed
LOC_Os11g31900	-3.79503	0.000215108	acyl carrier protein, putative, expressed
LOC_Os05g03060	-3.79488	2.61298e-07	expressed protein
LOC_Os03g03860	-3.78219	7.93235e-05	expressed protein
LOC_Os04g36770	-3.77735	1.91317e-05	PME/invertase inhibitor, putative, expressed
LOC_Os06g06250	-3.77382	0.000117001	GDSL-like lipase/acylhydrolase, putative, expressed
LOC_Os02g40260	-3.7626	2.45967e-05	uncharacterized protein At4g06744 precursor, putative, expressed
LOC_Os03g01470	-3.75521	1.04546e-05	expressed protein
LOC_Os11g34710	-3.75354	1.4144e-06	Ser/Thr protein phosphatase family protein, putative, expressed
LOC_Os04g44500	-3.75182	0.000268964	GEM, putative, expressed
LOC_Os02g07190	-3.74096	0.000218835	expressed protein
LOC_Os07g08500	-3.73699	2.81702e-06	C-5 cytosine-specific DNA methylase, putative, expressed
LOC_Os12g01530	-3.72522	2.53973e-05	ferritin-1, chloroplast precursor, putative, expressed
LOC_Os03g49610	-3.72131	0.000226485	Os3bglu8 - beta-glucosidase, exo-beta-glucansase, high similarity to Os3bglu7, expressed
LOC_Os04g30720	-3.71937	8.17592e-05	kinesin motor domain containing protein, putative, expressed
LOC_Os02g09940	-3.71446	3.61169e-05	peroxiredoxin, putative, expressed
LOC_Os11g08050	-3.70911	2.39388e-05	conserved hypothetical protein
LOC_Os11g31570	-3.70734	0.000205742	expressed protein
LOC_Os05g50910	-3.70387	0.000819095	extra-large G-protein-related, putative, expressed
LOC_Os12g42700	-3.69611	1.8635e-08	expressed protein
LOC_Os02g19990	-3.69346	0.000133361	reticulon domain containing protein, putative, expressed
LOC_Os04g45000	-3.69334	8.77968e-10	short-chain dehydrogenase/reductase, putative, expressed
LOC_Os07g36390	-3.68211	2.07117e-05	PPR repeat containing protein, expressed
LOC_Os08g03560	-3.68138	0.0001182	chloroplast unusual positioning protein, putative, expressed
LOC_Os02g38410	-3.6792	0.000336495	ubiquitin family protein, putative, expressed
LOC_Os02g56540	-3.67876	8.10214e-06	kinesin motor domain containing protein, putative, expressed
LOC_Os01g56020	-3.67548	0.000193426	expressed protein
LOC_Os03g47140	-3.66556	4.37778e-08	growth regulating factor protein, putative, expressed
LOC_Os10g32580	-3.66092	0.000287205	GDSL-like lipase/acylhydrolase, putative, expressed
LOC_Os11g34460	-3.65016	0.000347569	OsFBO10 - F-box and other domain containing protein, expressed
LOC_Os02g44740	-3.64903	3.6951e-06	expressed protein
LOC_Os02g35000	-3.6415	0.000378593	chaperone protein dnaJ 10, putative, expressed
LOC_Os02g57670	-3.62814	0.000520797	ribosomal L9, putative, expressed
LOC_Os01g18050	-3.62282	0.000359224	tubulin/FtsZ domain containing protein, putative, expressed
LOC_Os01g49240	-3.61581	5.02211e-06	limonoid UDP-glucosyltransferase, putative, expressed
LOC_Os06g08790	-3.61418	2.18959e-05	ORC1 - Putative origin recognition complex subunit 1, expressed
LOC_Os09g36280	-3.60639	3.92214e-05	glycosyl hydrolases family 17, putative, expressed
LOC_Os05g38000	-3.59469	0.000910894	ATROPGEF7/ROPGEF7, putative, expressed
LOC_Os06g02980	-3.59315	5.59081e-05	ATP synthase F1, epsilon subunit family protein
LOC_Os07g46840	-3.57717	0.000356489	oxidoreductase, short chain dehydrogenase/reductase family domain containing protein, expressed
LOC_Os01g65460	-3.5711	1.26104e-05	beta-galactosidase precursor, putative, expressed
LOC_Os03g50885	-3.5633	9.62844e-05	actin, putative, expressed
LOC_Os01g42070	-3.56287	0.000508197	kinesin motor domain containing protein, putative, expressed
LOC_Os10g28060	-3.55727	0.000387644	3-ketoacyl-CoA synthase, putative, expressed
LOC_Os05g01256	-3.5468	0.000237469	helix-loop-helix DNA-binding domain containing protein, expressed
LOC_Os05g38480	-3.54144	4.29018e-06	kinesin motor domain containing protein, putative, expressed
LOC_Os10g30280	-3.53583	0.000233016	OsFBX386 - F-box domain containing protein, expressed
LOC_Os10g38920	-3.53222	3.89938e-06	protein kinase domain containing protein, expressed
LOC_Os01g20110	-3.53141	1.7529e-05	expressed protein
LOC_Os01g62605	-3.52942	1.80076e-05	conserved hypothetical protein
LOC_Os10g36390	-3.52807	4.95599e-06	monocopper oxidase, putative
LOC_Os01g17150	-3.49883	1.91393e-05	plastid-specific 50S ribosomal protein 5, chloroplast precursor, putative, expressed
LOC_Os07g33360	-3.49009	4.03443e-05	expressed protein
LOC_Os11g38010	-3.48557	6.36678e-06	targeting protein for Xklp2, putative, expressed
LOC_Os10g39840	-3.47533	6.68108e-05	glycosyl hydrolases family 16, putative, expressed
LOC_Os02g57140	-3.47455	2.61867e-07	expressed protein
LOC_Os07g35520	-3.47207	3.00297e-05	glucan endo-1,3-beta-glucosidase precursor, putative, expressed
LOC_Os11g06820	-3.46687	0.000433564	transmembrane amino acid transporter protein, putative, expressed
LOC_Os02g58470	-3.46483	1.26216e-07	expressed protein
LOC_Os04g24430	-3.46323	4.09686e-06	sucrose synthase, putative, expressed
LOC_Os07g42994	-3.45499	0.000550905	hydrolase, putative, expressed
LOC_Os12g30540	-3.45493	5.93897e-08	ubiquitin carboxyl-terminal hydrolase, putative, expressed
LOC_Os01g26970	-3.44207	2.88456e-09	expressed protein
LOC_Os07g44180	-3.43721	4.42469e-05	OsRCI2-10 - Hydrophobic protein LTI6A, expressed
LOC_Os02g40410	-3.43597	1.46459e-05	expressed protein
LOC_Os01g14090	-3.42872	1.36788e-05	kinesin motor domain containing protein, putative, expressed
LOC_Os01g45914	-3.42596	0.000338763	expressed protein
LOC_Os07g49140	-3.42391	1.68613e-05	expressed protein
LOC_Os02g08220	-3.42054	0.000455635	expressed protein
LOC_Os03g50420	-3.41503	3.08708e-05	expressed protein
LOC_Os04g33630	-3.41476	6.36841e-06	2Fe-2S iron-sulfur cluster binding domain containing protein, expressed
LOC_Os04g07600	-3.41095	0.000272757	AGAP002737-PA, putative
LOC_Os08g44750	-3.41028	0.000398404	auxin-induced protein 5NG4, putative, expressed
LOC_Os02g03750	-3.40655	0.000116341	polygalacturonase, putative, expressed
LOC_Os01g65992	-3.40146	9.05456e-08	expressed protein
LOC_Os03g43990	-3.39084	3.14037e-05	BTBN8 - Bric-a-Brac, Tramtrack, Broad Complex BTB domain with non-phototropic hypocotyl 3 NPH3 and coiled-coil domains, expressed
LOC_Os06g03720	-3.38583	0.000497471	ribonucleoside-diphosphate reductase small chain, putative, expressed
LOC_Os01g69890	-3.37957	9.99574e-05	expressed protein
LOC_Os02g58480	-3.37668	6.16399e-06	sucrose synthase, putative, expressed
LOC_Os06g49100	-3.37252	0.000153876	retrotransposon protein, putative, unclassified, expressed
LOC_Os01g48060	-3.37002	0.000103941	auxin response factor, putative, expressed
LOC_Os01g29150	-3.36821	8.55587e-05	cytochrome P450 72A1, putative, expressed
LOC_Os10g01570	-3.36744	7.74855e-05	C-5 cytosine-specific DNA methylase, putative, expressed
LOC_Os01g55190	-3.36454	0.000481425	expressed protein
LOC_Os01g54670	-3.3639	0.000656699	coiled-coil domain-containing protein 25, putative, expressed
LOC_Os03g03360	-3.36362	3.55528e-06	ribosomal protein L5, putative, expressed
LOC_Os02g01700	-3.36328	0.000866188	RNA recognition motif containing protein, putative
LOC_Os08g34550	-3.36126	0.000143862	RING-H2 finger protein, putative, expressed
LOC_Os12g19180	-3.35668	4.64586e-05	ATP binding protein, putative, expressed
LOC_Os05g44190	-3.35459	4.13252e-05	expressed protein
LOC_Os05g34170	-3.34498	0.000492135	tubulin/FtsZ domain containing protein, putative, expressed
LOC_Os06g24190	-3.34073	0.000124347	expressed protein
LOC_Os08g04400	-3.33779	1.22035e-05	pentatricopeptide repeat domain containing protein, putative, expressed
LOC_Os04g03810	-3.33478	0.000848738	OsSub38 - Putative Subtilisin homologue, expressed
LOC_Os10g39970	-3.32774	3.29305e-05	harpin-induced protein 1 domain containing protein, expressed
LOC_Os04g52100	-3.3277	0.000163513	peptidase, M24 family protein, putative, expressed
LOC_Os06g04510	-3.31875	0.000811526	enolase, putative, expressed
LOC_Os05g45710	-3.31805	2.03112e-07	serine acetyltransferase protein, putative, expressed
LOC_Os02g03940	-3.31302	9.68693e-07	expressed protein
LOC_Os03g55760	-3.31066	1.16967e-06	MYB family transcription factor, putative, expressed
LOC_Os01g11350	-3.30913	0.000135608	bZIP transcription factor domain containing protein, expressed
LOC_Os02g38130	-3.30263	0.000263213	no apical meristem protein, putative, expressed
LOC_Os04g47300	-3.29705	5.56571e-07	CAMK_CAMK_like.26 - CAMK includes calcium/calmodulin depedent protein kinases, expressed
LOC_Os01g08190	-3.29693	3.92244e-05	transcriptional corepressor LEUNIG, putative, expressed
LOC_Os03g04220	-3.28745	5.64887e-05	glutathione S-transferase, putative, expressed
LOC_Os02g09740	-3.2841	3.1206e-05	STRUBBELIG-RECEPTOR FAMILY 7 precursor, putative, expressed
LOC_Os03g02690	-3.28268	5.33245e-05	dihydrodipicolinate reductase, putative, expressed
LOC_Os09g06560	-3.28132	1.53955e-06	WD domain, G-beta repeat domain containing protein, expressed
LOC_Os03g48040	-3.28079	0.000319847	2Fe-2S iron-sulfur cluster binding domain containing protein, expressed
LOC_Os03g56260	-3.27499	0.000141243	kinesin motor domain containing protein, putative, expressed
LOC_Os12g37400	-3.27433	0.000575381	MCM7 - Putative minichromosome maintenance MCM complex subunit 7, expressed
LOC_Os07g40900	-3.27308	1.9347e-05	retrotransposon protein, putative, unclassified, expressed
LOC_Os11g06880	-3.2664	0.000765643	acyl-CoA synthetase, putative, expressed
LOC_Os08g42600	-3.26427	0.000669222	retinoblastoma-related protein-like, putative, expressed
LOC_Os04g51110	-3.26363	5.929e-05	WD repeat-containing protein, putative, expressed
LOC_Os03g17960	-3.26313	9.40286e-07	expressed protein
LOC_Os03g07810	-3.26251	0.000657528	expressed protein
LOC_Os04g32540	-3.26123	0.000277246	OsSCP24 - Putative Serine Carboxypeptidase homologue, expressed
LOC_Os01g42510	-3.25333	0.000529589	expressed protein
LOC_Os05g51620	-3.24542	1.96222e-06	expressed protein
LOC_Os02g56520	-3.24417	1.02246e-05	expressed protein
LOC_Os03g49480	-3.23617	2.63731e-05	elongation of fatty acids protein 2, putative, expressed
LOC_Os08g39930	-3.23498	1.20276e-05	expressed protein
LOC_Os03g58490	-3.23116	3.21579e-07	DUF593 domain containing protein, expressed
LOC_Os02g30800	-3.23044	2.88596e-05	POLE1 - Putative DNA polymerase epsilon catalytic subunit, expressed
LOC_Os05g02820	-3.229	3.13977e-05	protein transport protein-related, putative, expressed
LOC_Os04g39880	-3.22771	0.000381977	Os4bglu12 - beta-glucosidase, exo-beta-glucanase, expressed
LOC_Os01g73640	-3.22274	9.75948e-06	expressed protein
LOC_Os04g55600	-3.21806	0.000598484	expressed protein
LOC_Os01g07250	-3.21582	0.000135742	saposin-like type B, region 1 family protein, putative, expressed
LOC_Os01g53840	-3.21533	5.59079e-05	protein kinase family protein, putative, expressed
LOC_Os04g07150	-3.21516	1.61738e-05	AGAP002737-PA, putative
LOC_Os10g09870	-3.20961	9.03126e-06	HVA22, putative, expressed
LOC_Os09g28520	-3.20443	0.000162171	expressed protein
LOC_Os03g53920	-3.19751	4.13946e-06	kinesin motor domain containing protein, putative, expressed
LOC_Os01g46950	-3.19669	0.000296594	aldose 1-epimerase, putative, expressed
LOC_Os03g53630	-3.19215	6.4418e-05	PHD finger family protein, putative, expressed
LOC_Os01g03750	-3.18928	0.000621012	expressed protein
LOC_Os03g03600	-3.18848	0.000228615	fasciclin-like arabinogalactan protein, putative, expressed
LOC_Os07g07070	-3.18536	0.000191343	anthranilate phosphoribosyltransferase, putative, expressed
LOC_Os12g35610	-3.17245	0.000875597	respiratory burst oxidase, putative, expressed
LOC_Os08g32600	-3.15407	1.59133e-06	STE_MEKK_ste11_MAP3K.21 - STE kinases include homologs to sterile 7, sterile 11 and sterile 20 from yeast, expressed
LOC_Os09g27060	-3.15007	0.000115122	SNF2 family N-terminal domain containing protein, expressed
LOC_Os04g56400	-3.14409	0.000100667	glutamine synthetase, catalytic domain containing protein, expressed
LOC_Os11g10330	-3.14247	7.29454e-05	OsFBX416 - F-box domain containing protein, expressed
LOC_Os08g32910	-3.14178	0.000267053	expressed protein
LOC_Os05g13940	-3.14091	4.59305e-07	retrotransposon protein, putative, unclassified, expressed
LOC_Os03g11140	-3.14047	0.000425447	pleckstrin homology domain-containing protein-related taxo, putative, expressed
LOC_Os12g29290	-3.1386	0.000101605	disease resistance protein RGA3, putative, expressed
LOC_Os07g44690	-3.13549	0.000727254	HSF-type DNA-binding domain containing protein, expressed
LOC_Os12g31810	-3.13298	3.69906e-06	cyclin, putative, expressed
LOC_Os05g48150	-3.12967	0.000211897	transposon protein, putative, unclassified, expressed
LOC_Os12g41860	-3.12747	0.0005517	START domain containing protein, expressed
LOC_Os11g27540	-3.12145	2.34529e-07	CRP7 - Cysteine-rich family protein precursor, expressed
LOC_Os03g64030	-3.11814	0.000478226	receptor protein kinase, putative, expressed
LOC_Os07g13980	-3.11461	5.45811e-07	glucose-1-phosphate adenylyltransferase large subunit, putative, expressed
LOC_Os12g36100	-3.11401	1.56359e-05	kinesin-4, putative, expressed
LOC_Os08g44640	-3.11159	7.65807e-06	OsSCP41 - Putative Serine Carboxypeptidase homologue, expressed
LOC_Os09g36060	-3.10004	0.000131067	endoglucanase, putative, expressed
LOC_Os09g30070	-3.09586	2.55788e-05	expressed protein
LOC_Os07g44400	-3.08908	7.96068e-07	POK1, putative, expressed
LOC_Os08g32930	-3.08807	0.000917446	expressed protein
LOC_Os03g06570	-3.08545	0.000376216	IQ calmodulin-binding motif family protein, putative, expressed
LOC_Os06g43180	-3.07992	0.000216307	cyclase family protein, putative, expressed
LOC_Os03g01530	-3.07666	0.000107912	tubulin/FtsZ domain containing protein, putative, expressed
LOC_Os02g37060	-3.07662	0.000887601	photosystem II 5 kDa protein, chloroplast precursor, putative, expressed
LOC_Os03g53360	-3.07512	0.000154143	transferase family protein, putative, expressed
LOC_Os02g06960	-3.07061	6.5876e-06	expressed protein
LOC_Os04g49560	-3.0676	3.72659e-06	zinc finger family protein, putative, expressed
LOC_Os04g47480	-3.0657	3.68176e-06	DUF630/DUF632 domains containing protein, putative, expressed
LOC_Os01g13530	-3.06452	2.10829e-06	ABIL2, putative, expressed
LOC_Os06g02780	-3.06333	0.000622264	aspartic protease, putative, expressed
LOC_Os01g36240	-3.06223	9.85039e-10	peroxidase precursor, putative, expressed
LOC_Os01g09030	-3.06086	1.01881e-05	2-aminoethanethiol dioxygenase, putative, expressed
LOC_Os03g59650	-3.05795	5.09931e-07	BRCA1 C Terminus domain containing protein, expressed
LOC_Os04g55200	-3.05175	0.000453027	coatomer subunit epsilon, putative, expressed
LOC_Os06g50900	-3.0516	0.00058552	expressed protein
LOC_Os03g10200	-3.05137	6.11054e-06	ethylene-responsive element-binding protein, putative, expressed
LOC_Os10g32930	-3.04326	0.000835998	Os10g0466800
LOC_Os01g72834	-3.03851	4.65224e-06	RNA recognition motif containing protein, putative, expressed
LOC_Os09g14520	-3.02736	0.000103251	integral membrane protein, putative, expressed
LOC_Os08g39590	-3.02451	0.000799045	inactive receptor kinase At2g26730 precursor, putative, expressed
LOC_Os12g36180	-3.01933	2.17123e-08	auxilin, putative, expressed
LOC_Os09g36760	-3.01683	1.32366e-05	DUF630/DUF632 domains containing protein, putative, expressed
LOC_Os05g06460	-3.01542	4.22989e-10	dihydrolipoyl dehydrogenase, putative, expressed
LOC_Os04g52890	-3.015	0.000169744	ATBAG1, putative, expressed
LOC_Os03g63810	-3.01102	0.000885604	WRKY DNA-binding domain containing protein, expressed
LOC_Os02g49960	-3.01098	7.01542e-05	expressed protein
LOC_Os08g03600	-3.0085	0.000143168	expressed protein
LOC_Os02g48560	-3.00848	5.91678e-05	fatty acid desaturase, putative, expressed
LOC_Os12g24550	-3.00645	1.18431e-05	expressed protein
LOC_Os07g36230	-3.00339	2.39493e-05	BTBN15 - Bric-a-Brac, Tramtrack, Broad Complex BTB domain with non-phototropic hypocotyl 3 NPH3 and coiled-coil domains, expressed
LOC_Os05g44810	3.0015	0.000135508	OsIAA18 - Auxin-responsive Aux/IAA gene family member, expressed
LOC_Os03g16230	3.00309	1.03347e-07	oxidoreductase, short chain dehydrogenase/reductase family protein, putative, expressed
LOC_Os01g50460	3.00351	1.46392e-06	nodulin MtN3 family protein, putative, expressed
LOC_Os03g01720	3.01744	4.31611e-05	protein binding protein, putative
LOC_Os01g09300	3.02073	2.58257e-05	oxidoreductase, putative, expressed
LOC_Os04g41570	3.03616	4.22444e-05	ethylene-responsive protein related, putative, expressed
LOC_Os01g72470	3.05135	7.09667e-05	expressed protein
LOC_Os01g32460	3.0535	0.00013275	expressed protein
LOC_Os05g29974	3.05484	1.59657e-06	lipase, putative, expressed
LOC_Os05g43390	3.06	0.000108914	signal recognition particle 54 kDa protein, putative, expressed
LOC_Os01g10400	3.06937	0.000190684	expressed protein
LOC_Os03g55820	3.0705	1.86531e-05	thioredoxin, putative, expressed
LOC_Os04g10530	3.07875	1.05421e-05	amidase, putative, expressed
LOC_Os12g40490	3.08061	8.30457e-06	LIM domain-containing protein, putative, expressed
LOC_Os06g51290	3.08085	0.000456726	phytoene synthase, chloroplast precursor, putative, expressed
LOC_Os11g32750	3.08106	8.93241e-06	hydrolase, NUDIX family, domain containing protein, expressed
LOC_Os10g39770	3.08814	0.000411466	zinc finger, C3HC4 type, domain containing protein, expressed
LOC_Os02g02830	3.09731	8.45575e-06	ubiquitin-conjugating enzyme, putative, expressed
LOC_Os08g07690	3.09759	2.3771e-07	expressed protein
LOC_Os09g33690	3.09801	2.18549e-05	Os9bglu32 - beta-glucosidase homologue, similar to G. max hydroxyisourate hydrolase, expressed
LOC_Os04g53996	3.10664	0.000101652	protein kinase, putative, expressed
LOC_Os04g57720	3.10697	4.44929e-06	OsRR6 type-A response regulator, expressed
LOC_Os08g41780	3.11091	0.000335482	triacylglycerol lipase precursor, putative, expressed
LOC_Os03g61060	3.11201	0.000859474	protein kinase domain containing protein, expressed
LOC_Os11g12000	3.11416	7.57683e-05	NBS-LRR disease resistance protein, putative, expressed
LOC_Os01g16350	3.12643	4.01244e-05	hydroxymethylglutaryl-CoA lyase, putative, expressed
LOC_Os06g48810	3.1295	0.000457952	OsHKT2;1 - Na+ transporter, expressed
LOC_Os09g30300	3.13005	2.23768e-07	expressed protein
LOC_Os01g50840	3.13762	5.64976e-05	expressed protein
LOC_Os03g27120	3.14083	3.56783e-05	ICE-like protease p20 domain containing protein, putative, expressed
LOC_Os06g48250	3.14584	0.00098636	ATPase, putative, expressed
LOC_Os09g29710	3.15841	0.000220876	beta-expansin precursor, putative, expressed
LOC_Os09g28354	3.20164	0.000195555	CPuORF39 - conserved peptide uORF-containing transcript, expressed
LOC_Os10g42410	3.21304	2.15308e-05	zinc-binding protein, putative, expressed
LOC_Os04g11390	3.21609	0.000361695	expressed protein
LOC_Os12g16200	3.22423	7.14368e-05	glutathione synthetase, chloroplast precursor, putative, expressed
LOC_Os07g16364	3.23261	8.9716e-08	expressed protein
LOC_Os02g47110	3.23859	2.43848e-06	ADP-ribosylation factor, putative, expressed
LOC_Os05g38530	3.23956	0.000732643	DnaK family protein, putative, expressed
LOC_Os03g13274	3.24882	6.30703e-08	peptide transporter PTR2, putative, expressed
LOC_Os06g48960	3.25561	2.81613e-08	AIG2-like family domain containing protein, expressed
LOC_Os05g07090	3.25626	0.000195656	acyl-coenzyme A dehydrogenase, mitochondrial precursor, putative, expressed
LOC_Os03g52680	3.26582	6.62653e-05	expressed protein
LOC_Os08g32170	3.26957	2.41545e-05	oxidoreductase, 2OG-FeII oxygenase domain containing protein, putative, expressed
LOC_Os05g19910	3.27763	6.8335e-05	transferase family protein, putative, expressed
LOC_Os08g26820	3.28338	3.70526e-05	plant protein of unknown function domain containing protein, expressed
LOC_Os03g33090	3.28588	0.000309053	DUF260 domain containing protein, putative, expressed
LOC_Os05g09020	3.2878	0.00030643	OsWRKY67 - Superfamily of TFs having WRKY and zinc finger domains, expressed
LOC_Os02g53180	3.29672	0.000536966	1-aminocyclopropane-1-carboxylate oxidase protein, putative, expressed
LOC_Os02g58000	3.29727	0.000157723	Os02g0826300
LOC_Os01g08110	3.29928	0.000592406	flavonol-3-O-glycoside-7-O-glucosyltransferase 1, putative, expressed
LOC_Os01g43710	3.30213	3.89442e-06	cytochrome P450 72A1, putative, expressed
LOC_Os09g25760	3.30715	0.000488295	tetraspanin family protein, putative, expressed
LOC_Os12g41490	3.30885	2.10841e-05	cysteine-rich receptor-like protein kinase 8 precursor, putative, expressed
LOC_Os11g31740	3.31153	1.7698e-06	expressed protein
LOC_Os04g06520	3.31225	2.22065e-07	expressed protein
LOC_Os07g28570	3.32032	5.76781e-06	leucine rich repeat protein, putative, expressed
LOC_Os04g52950	3.33659	1.31735e-06	nitrate-induced NOI protein, expressed
LOC_Os05g47670	3.34404	2.28812e-05	zinc finger, C3HC4 type domain containing protein, expressed
LOC_Os08g20220	3.34869	0.000289846	retrotransposon protein, putative, unclassified
LOC_Os06g22060	3.35734	0.000158013	pyrophosphate--fructose 6-phosphate 1-phosphotransferase subunit alpha, putative, expressed
LOC_Os03g03520	3.35807	1.93834e-05	Os03g0126900
LOC_Os02g53360	3.36003	1.06563e-06	expressed protein
LOC_Os03g04370	3.36115	0.000162945	protein-methionine-S-oxide reductase, putative, expressed
LOC_Os01g64110	3.36929	0.000767583	glycosyl hydrolase, putative, expressed
LOC_Os08g04560	3.37225	0.000803349	decarboxylase, putative, expressed
LOC_Os10g40830	3.38132	8.30067e-05	metalloendoproteinase 1 precursor, putative, expressed
LOC_Os03g59880	3.38558	6.24701e-05	expressed protein
LOC_Os03g41110	3.39261	1.72363e-05	ZOS3-14 - C2H2 zinc finger protein, expressed
LOC_Os05g40010	3.42178	2.76602e-07	LTPL17 - Protease inhibitor/seed storage/LTP family protein precursor, expressed
LOC_Os03g53200	3.42616	0.000287243	OsCML4 - Calmodulin-related calcium sensor protein, expressed
LOC_Os11g10690	3.43354	0.00022783	protein kinase domain containing protein, expressed
LOC_Os04g45970	3.4363	0.000928801	glutamate dehydrogenase protein, putative, expressed
LOC_Os09g04050	3.43836	0.000514829	dehydrogenase, putative, expressed
LOC_Os07g40000	3.44103	9.29994e-06	DUF260 domain containing protein, putative, expressed
LOC_Os08g45210	3.4516	0.000166929	Mpv17 / PMP22 family domain containing protein, expressed
LOC_Os04g57200	3.4523	0.000614554	heavy metal transport/detoxification protein, putative, expressed
LOC_Os08g06640	3.45825	3.58817e-05	stress-induced protein, putative, expressed
LOC_Os10g30540	3.46124	4.96478e-06	lectin-like receptor kinase, putative, expressed
LOC_Os05g36290	3.46171	7.38079e-05	actin, putative, expressed
LOC_Os10g38780	3.47035	1.72222e-05	glutathione S-transferase, putative, expressed
LOC_Os02g09050	3.47354	0.00040366	expressed protein
LOC_Os01g66120	3.47598	0.000324107	No apical meristem protein, putative, expressed
LOC_Os06g36080	3.48014	0.000132672	kinesin motor domain containing protein, expressed
LOC_Os02g10500	3.48398	0.000852225	expressed protein
LOC_Os08g08420	3.48709	0.000159035	expressed protein
LOC_Os03g17300	3.48861	1.84136e-05	TKL_IRAK_CrRLK1L-1.7 - The CrRLK1L-1 subfamily has homology to the CrRLK1L homolog, expressed
LOC_Os01g07590	3.48913	1.87692e-09	universal stress protein domain containing protein, putative, expressed
LOC_Os06g35540	3.49187	5.02748e-06	aminotransferase, classes I and II, domain containing protein, expressed
LOC_Os05g08640	3.49559	1.05892e-05	transferase family protein, putative, expressed
LOC_Os06g06080	3.49828	0.000105843	serine esterase family protein, putative, expressed
LOC_Os02g19770	3.50127	1.25645e-06	eukaryotic translation initiation factor 1A, putative, expressed
LOC_Os04g50770	3.5045	4.0517e-05	MYB family transcription factor, putative, expressed
LOC_Os03g22120	3.50941	6.18992e-05	sucrose synthase, putative, expressed
LOC_Os11g29490	3.51661	4.222e-05	plasma membrane ATPase, putative, expressed
LOC_Os02g10730	3.53095	3.50983e-06	expressed protein
LOC_Os09g35690	3.5335	2.13831e-06	zinc RING finger protein, putative, expressed
LOC_Os09g31120	3.54732	0.0005999	pirin, putative, expressed
LOC_Os09g30462	3.55142	6.59338e-06	expressed protein
LOC_Os01g15270	3.55392	9.06825e-06	expressed protein
LOC_Os12g19304	3.55531	0.000695824	Fe-S metabolism associated domain containing protein, expressed
LOC_Os02g12420	3.56513	0.000218236	receptor-like protein kinase precursor, putative, expressed
LOC_Os02g05960	3.56563	0.000421092	phytosulfokine receptor precursor, putative, expressed
LOC_Os05g44270	3.5688	1.64674e-06	VQ domain containing protein, putative, expressed
LOC_Os06g11812	3.57635	2.21291e-06	wound/stress protein, putative, expressed
LOC_Os08g09760	3.57776	6.65908e-05	OsFBX275 - F-box domain containing protein, expressed
LOC_Os02g48860	3.57986	1.16875e-06	aspartic proteinase nepenthesin-2 precursor, putative, expressed
LOC_Os10g33140	3.58987	0.000654759	hcrVf2 protein, putative, expressed
LOC_Os06g19990	3.61301	2.39487e-05	GPI-anchored protein, putative, expressed
LOC_Os09g37330	3.62978	2.27328e-05	OsSAUR39 - Auxin-responsive SAUR gene family member, expressed
LOC_Os08g26880	3.64325	0.000142902	bZIP transcription factor domain containing protein, expressed
LOC_Os11g04910	3.6491	4.88393e-07	ankyrin repeat domain containing protein, expressed
LOC_Os03g07480	3.66347	6.589e-06	sucrose transporter, putativ, expressed
LOC_Os02g57560	3.69121	3.35442e-06	tyrosine protein kinase domain containing protein, putative, expressed
LOC_Os05g49260	3.70268	0.000218931	transporter family protein, putative, expressed
LOC_Os01g24980	3.71076	0.000169291	naringenin,2-oxoglutarate 3-dioxygenase, putative, expressed
LOC_Os01g04280	3.71709	2.26333e-05	calmodulin binding protein, putative, expressed
LOC_Os03g03500	3.71714	6.97831e-05	heavy metal-associated domain containing protein, expressed
LOC_Os05g41460	3.72032	1.37901e-09	cysteine proteinase inhibitor precursor protein, putative, expressed
LOC_Os06g10750	3.72221	5.14388e-05	integral membrane protein DUF6 containing protein, expressed
LOC_Os08g39410	3.72616	0.000136319	retrotransposon protein, putative, unclassified
LOC_Os06g30970	3.72823	9.56351e-05	ubiquitin-conjugating enzyme, putative, expressed
LOC_Os03g46060	3.73533	0.000700702	thaumatin family domain containing protein, expressed
LOC_Os03g17680	3.73826	0.000398006	expressed protein
LOC_Os01g57710	3.74212	2.0348e-05	membrane protein, putative, expressed
LOC_Os12g06340	3.74388	3.03889e-07	BEL1-like homeodomain transcription factor, putative, expressed
LOC_Os07g12890	3.74556	4.0176e-07	metal cation transporter, putative, expressed
LOC_Os01g53880	3.74688	0.000309025	OsIAA6 - Auxin-responsive Aux/IAA gene family member, expressed
LOC_Os09g03630	3.7536	7.95263e-06	ankyrin, putative, expressed
LOC_Os02g27000	3.76048	1.77089e-05	ATP-binding region, ATPase-like domain containing protein, expressed
LOC_Os04g40100	3.76192	0.000193795	BTBN11 - Bric-a-Brac, Tramtrack, Broad Complex BTB domain with non-phototropic hypocotyl 3 NPH3 domain, expressed
LOC_Os04g52504	3.76709	0.000156739	adhesive/proline-rich protein, putative, expressed
LOC_Os11g43700	3.76728	1.31208e-07	RGH1A, putative, expressed
LOC_Os05g38264	3.77993	8.74922e-05	expressed protein
LOC_Os10g14920	3.78882	0.000348537	integral membrane protein DUF6 containing protein, expressed
LOC_Os04g43820	3.78942	0.000272941	expressed protein
LOC_Os01g70130	3.79027	0.000501348	protein kinase domain containing protein, expressed
LOC_Os04g03164	3.79092	0.000438993	expressed protein
LOC_Os03g15340	3.79522	4.05287e-05	plastocyanin-like domain containing protein, putative, expressed
LOC_Os04g08824	3.79837	4.16283e-08	cytochrome P450, putative, expressed
LOC_Os03g41438	3.80198	8.556e-06	serpin domain containing protein, putative, expressed
LOC_Os03g57690	3.81197	7.31095e-10	aldehyde oxidase, putative
LOC_Os03g48310	3.81716	2.88694e-05	plasma membrane ATPase, putative, expressed
LOC_Os07g34070	3.82372	2.75586e-06	auxin-induced protein 5NG4, putative, expressed
LOC_Os02g45710	3.84181	7.75222e-05	zinc finger, C3HC4 type domain containing protein, expressed
LOC_Os06g18000	3.84898	0.000275794	protein kinase domain containing protein, expressed
LOC_Os01g63230	3.86157	0.000934187	growth regulator related protein, putative, expressed
LOC_Os08g10150	3.8705	2.50631e-07	SHR5-receptor-like kinase, putative
LOC_Os01g38229	3.87164	0.000209646	peptidyl-prolyl isomerase, putative, expressed
LOC_Os07g48460	3.87684	3.37036e-05	stress responsive protein, putative, expressed
LOC_Os05g06670	3.87712	0.000115382	gibberellin 2-oxidase, putative, expressed
LOC_Os07g27780	3.87968	4.78211e-05	aminotransferase, putative, expressed
LOC_Os04g02780	3.8856	0.000365275	amidase family protein, putative, expressed
LOC_Os09g33876	3.89872	1.26961e-06	expressed protein
LOC_Os02g36940	3.90898	0.000220157	uncharacterized Cys-rich domain containing protein, putative, expressed
LOC_Os05g06710	3.92642	0.000221979	GDSL-like lipase/acylhydrolase, putative, expressed
LOC_Os01g63190	3.93589	0.000289002	laccase precursor protein, putative, expressed
LOC_Os04g47310	3.9444	8.27894e-05	expressed protein
LOC_Os01g20910	3.96698	0.000550567	zinc finger, C3HC4 type domain containing protein, expressed
LOC_Os04g09604	3.98474	6.01874e-08	O-methyltransferase, putative, expressed
LOC_Os05g01290	3.98495	2.32768e-05	expressed protein
LOC_Os01g48940	3.98513	0.000308353	hypothetical protein
LOC_Os01g53040	3.98791	3.91504e-05	OsWRKY14 - Superfamily of TFs having WRKY and zinc finger domains, expressed
LOC_Os01g02400	3.99866	5.01759e-06	protein kinase domain containing protein, expressed
LOC_Os01g52790	4.0076	0.000806891	cytochrome P450 72A1, putative, expressed
LOC_Os06g35940	4.00988	1.16568e-05	osFTL12 FT-Like12 homologous to Flowering Locus T gene; contains Pfam profile PF01161: Phosphatidylethanolamine-binding protein, expressed
LOC_Os01g49120	4.0173	0.000285481	MATE efflux family protein, putative, expressed
LOC_Os06g44034	4.02563	0.000179493	expressed protein
LOC_Os06g47640	4.02938	1.71198e-06	OsCML29 - Calmodulin-related calcium sensor protein, expressed
LOC_Os04g51050	4.03228	7.85645e-07	OsWAK53b - OsWAK receptor-like protein kinase, expressed
LOC_Os08g42590	4.04837	2.09358e-06	mtN19, putative, expressed
LOC_Os05g33010	4.05224	0.000177065	heat shock protein DnaJ, putative, expressed
LOC_Os11g35450	4.08056	2.30787e-07	leucine-rich repeat receptor protein kinase EXS precursor, putative, expressed
LOC_Os01g02290	4.1059	0.000858987	Ser/Thr receptor-like kinase, putative, expressed
LOC_Os12g03370	4.10883	0.000848304	harpin-induced protein 1 domain containing protein, expressed
LOC_Os10g35050	4.11266	2.24782e-05	aquaporin protein, putative, expressed
LOC_Os04g47360	4.14071	3.45629e-05	OsPOP9 - Putative Prolyl Oligopeptidase homologue, expressed
LOC_Os09g26370	4.16972	1.59815e-06	DUF581 domain containing protein, expressed
LOC_Os10g04060	4.17759	0.000133369	powdery mildew resistance protein PM3b, putative
LOC_Os08g05980	4.18512	4.47313e-05	expressed protein
LOC_Os01g07890	4.21693	9.509e-06	expressed protein
LOC_Os01g44250	4.23488	0.000641563	CBS domain containing membrane protein, putative, expressed
LOC_Os01g62610	4.24638	0.000284445	peptidyl-prolyl cis-trans isomerase, FKBP-type, putative, expressed
LOC_Os05g48660	4.24832	8.95237e-06	MRH1, putative, expressed
LOC_Os10g02840	4.24987	1.34057e-07	O-methyltransferase, putative, expressed
LOC_Os11g16530	4.28896	5.42266e-07	mal, putative, expressed
LOC_Os01g57599	4.30195	4.29184e-05	retrotransposon protein, putative, unclassified, expressed
LOC_Os03g17810	4.30883	0.000863387	DUF260 domain containing protein, putative, expressed
LOC_Os04g39010	4.31368	0.000330447	heavy metal associated domain containing protein, expressed
LOC_Os01g47820	4.3463	3.36579e-06	S-locus-like receptor protein kinase, putative, expressed
LOC_Os02g17350	4.34941	3.08517e-08	VHS and GAT domain containing protein, expressed
LOC_Os12g05590	4.35492	1.83195e-06	RCN3 Centroradialis-like1 homogous to TFL1 gene; contains Pfam profile PF01161: Phosphatidylethanolamine-binding protein, expressed
LOC_Os04g23580	4.36989	0.000458298	xylosyltransferase, putative, expressed
LOC_Os08g32120	4.3799	0.000327913	expressed protein
LOC_Os05g15530	4.38197	0.000267116	aminotransferase domain containing protein, putative, expressed
LOC_Os06g16370	4.39135	0.000341199	CCT/B-box zinc finger protein, putative, expressed
LOC_Os02g14480	4.4041	0.000419938	receptor-like kinase, putative, expressed
LOC_Os10g36980	4.41221	5.49725e-06	transposon protein, putative, unclassified, expressed
LOC_Os02g53160	4.41451	3.67495e-05	tyrosine phosphatase family protein, putative, expressed
LOC_Os02g50700	4.42883	1.84904e-05	expressed protein
LOC_Os09g31482	4.43861	5.97825e-07	splicing factor U2AF, putative, expressed
LOC_Os03g01880	4.48819	7.75391e-05	possible lysine decarboxylase domain containing protein, expressed
LOC_Os01g74320	4.50101	0.000218408	ubiquitin ligase, putative, expressed
LOC_Os05g18470	4.50948	0.000961752	CRAL/TRIO domain containing protein, expressed
LOC_Os10g38140	4.51492	6.31637e-05	glutathione S-transferase, putative, expressed
LOC_Os12g02320	4.52105	6.10002e-05	LTPL12 - Protease inhibitor/seed storage/LTP family protein precursor, expressed
LOC_Os12g41710	4.52196	0.000103622	Protein kinase domain containing protein, expressed
LOC_Os05g50100	4.53741	0.000235305	expressed protein
LOC_Os06g50220	4.55534	0.000580499	expressed protein
LOC_Os11g40570	4.56512	0.000606743	plant viral response family protein, putative, expressed
LOC_Os01g74410	4.56836	1.9135e-08	MYB family transcription factor, putative, expressed
LOC_Os04g39814	4.56962	1.93387e-05	Os4bglu9 - beta-glucosidase homologue, similar to Os4Bglu12 exoglucanase/beta-glucosidase, expressed
LOC_Os03g56250	4.58291	0.000661004	LRR receptor-like protein kinase, putative, expressed
LOC_Os03g29930	4.58548	0.000558451	expressed protein
LOC_Os01g03720	4.58808	8.69831e-09	MYB family transcription factor, putative, expressed
LOC_Os02g42450	4.58858	1.16222e-05	RIPER1 - Ripening-related family protein precursor, expressed
LOC_Os12g02310	4.59272	2.78014e-06	LTPL11 - Protease inhibitor/seed storage/LTP family protein precursor, expressed
LOC_Os01g24490	4.61308	8.86488e-07	expressed protein
LOC_Os08g01780	4.62124	4.21129e-06	OsIAA25 - Auxin-responsive Aux/IAA gene family member, expressed
LOC_Os04g45460	4.63969	3.29933e-06	cysteine-rich repeat secretory protein precursor, putative, expressed
LOC_Os05g36270	4.64414	3.2087e-06	fructose-1,6-bisphosphatase, putative, expressed
LOC_Os08g31140	4.65837	1.37314e-05	heavy metal-associated domain containing protein, expressed
LOC_Os09g10274	4.66096	0.000191933	expressed protein
LOC_Os07g16970	4.67026	0.000147787	rab GDP dissociation inhibitor alpha, putative, expressed
LOC_Os10g40934	4.72996	4.6022e-07	flavonol synthase/flavanone 3-hydroxylase, putative, expressed
LOC_Os08g35630	4.75821	1.92669e-05	MTD1, putative, expressed
LOC_Os01g64620	4.80699	1.05492e-05	zinc finger, C3HC4 type domain containing protein, expressed
LOC_Os07g46910	4.80732	1.9541e-05	sex determination protein tasselseed-2, putative, expressed
LOC_Os07g44920	4.85018	1.77173e-06	expressed protein
LOC_Os01g71310	4.87471	0.000771785	cytokinin dehydrogenase precursor, putative, expressed
LOC_Os07g44890	4.87549	2.17397e-05	gibberellin receptor GID1L2, putative, expressed
LOC_Os11g04720	4.88478	1.65397e-05	OsRR10 type-A response regulator, expressed
LOC_Os05g45410	4.90059	0.00032728	HSF-type DNA-binding domain containing protein, expressed
LOC_Os07g41410	4.90196	2.27988e-07	EGG APPARATUS-1, putative, expressed
LOC_Os01g26120	4.90396	2.43271e-07	membrane associated DUF588 domain containing protein, putative, expressed
LOC_Os08g08960	4.90858	0.000332589	Cupin domain containing protein, expressed
LOC_Os06g14420	4.91167	0.00030912	hydrolase, NUDIX family, domain containing protein, expressed
LOC_Os07g35510	4.92265	1.54327e-05	glucan endo-1,3-beta-glucosidase precursor, putative, expressed
LOC_Os04g51920	4.94386	1.75078e-08	protein disulfide isomerase, putative, expressed
LOC_Os11g44870	4.94494	0.000501244	expressed protein
LOC_Os02g54140	4.95227	0.000518878	hsp20/alpha crystallin family protein, putative, expressed
LOC_Os02g50130	4.97682	7.34431e-07	hydrolase, NUDIX family, domain containing protein, expressed
LOC_Os01g64540	4.99459	0.000606339	anthocyanidin 3-O-glucosyltransferase, putative, expressed
LOC_Os03g61280	5.01544	3.33763e-05	OsMan05 - Endo-Beta-Mannanase, expressed
LOC_Os03g49880	5.01802	0.000401689	TCP family transcription factor, putative, expressed
LOC_Os01g53779	5.0384	4.3749e-05	expressed protein
LOC_Os01g60930	5.04226	9.75552e-07	expressed protein
LOC_Os08g37660	5.05832	0.000771707	plastocyanin-like domain containing protein, putative, expressed
LOC_Os11g37860	5.09136	1.32501e-05	stripe rust resistance protein Yr10, putative, expressed
LOC_Os06g35960	5.11773	0.00091883	HSF-type DNA-binding domain containing protein, expressed
LOC_Os04g42950	5.13644	0.000346308	MYB family transcription factor, putative, expressed
LOC_Os03g56660	5.13751	1.0205e-07	calmodulin binding protein, putative, expressed
LOC_Os04g54210	5.17264	2.5979e-06	Os04g0634800
LOC_Os11g03420	5.17993	3.1287e-06	ZF-HD protein dimerisation region containing protein, expressed
LOC_Os01g31980	5.18302	0.000285476	MATE efflux family protein, putative, expressed
LOC_Os05g01280	5.19381	3.67313e-06	expressed protein
LOC_Os06g07000	5.26161	8.15524e-08	OsFBL28 - F-box domain and LRR containing protein, expressed
LOC_Os07g42730	5.27546	0.000322816	EF hand family protein, expressed
LOC_Os01g69050	5.28561	3.81084e-06	lysine ketoglutarate reductase trans-splicing related 1, putative, expressed
LOC_Os05g30350	5.28985	2.01004e-05	Os5bglu22 - beta-glucosidase homologue, similar to G. max isohydroxyurate hydrolase, expressed
LOC_Os07g23660	5.30179	7.31367e-08	retrotransposon protein, putative, unclassified, expressed
LOC_Os12g08260	5.33125	7.88982e-06	dehydrogenase E1 component domain containing protein, expressed
LOC_Os11g02389	5.33821	0.000188369	protease inhibitor/seed storage/LTP family, putative, expressed
LOC_Os03g08470	5.34543	2.58952e-05	AP2 domain containing protein, expressed
LOC_Os02g43290	5.34927	7.81848e-06	protein kinase domain containing protein, expressed
LOC_Os01g73940	5.37788	0.000178569	expressed protein
LOC_Os03g45960	5.38132	7.25336e-05	thaumatin, putative, expressed
LOC_Os04g47780	5.42097	0.000279758	transmembrane amino acid transporter protein, putative, expressed
LOC_Os07g48870	5.42881	0.000532575	MYB family transcription factor, putative, expressed
LOC_Os04g38720	5.43978	0.000468795	no apical meristem protein, putative, expressed
LOC_Os01g57610	5.47636	7.62608e-06	OsGH3.1 - Probable indole-3-acetic acid-amido synthetase, expressed
LOC_Os02g40090	5.49765	0.000373429	transporter-related, putative, expressed
LOC_Os01g37040	5.55341	7.78039e-05	retrotransposon protein, putative, Ty1-copia subclass, expressed
LOC_Os07g36800	5.57251	4.40926e-07	UPF0041 domain containing protein, putative, expressed
LOC_Os02g28340	5.59996	1.29628e-07	transferase family protein, putative, expressed
LOC_Os06g36160	5.60029	9.25407e-09	40S ribosomal protein S24, putative, expressed
LOC_Os05g05060	5.62666	1.13445e-05	expressed protein
LOC_Os09g31031	5.64038	1.47956e-05	ubiquitin family protein, putative, expressed
LOC_Os07g46920	5.71628	5.57698e-08	sex determination protein tasselseed-2, putative, expressed
LOC_Os03g19720	5.73532	0.00039101	EF hand family protein, putative, expressed
LOC_Os04g14204	5.74309	2.10997e-09	expressed protein
LOC_Os09g10840	5.807	1.06436e-07	transcription factor, putative, expressed
LOC_Os05g49620	5.8088	9.39445e-06	OsWRKY19 - Superfamily of TFs having WRKY and zinc finger domains, expressed
LOC_Os01g04370	5.82315	1.71887e-07	hsp20/alpha crystallin family protein, putative, expressed
LOC_Os11g24140	5.82451	0.000216128	plastocyanin-like domain containing protein, putative, expressed
LOC_Os01g04380	5.83128	6.14304e-07	hsp20/alpha crystallin family protein, putative, expressed
LOC_Os02g50600	5.83481	0.000260029	glycosyl transferase 8 domain containing protein, putative, expressed
LOC_Os03g42830	5.84945	1.22061e-07	MATE efflux family protein, putative, expressed
LOC_Os02g07690	5.85677	0.000994075	VQ domain containing protein, putative, expressed
LOC_Os03g17200	5.88597	4.12346e-06	plant-specific domain TIGR01589 family protein
LOC_Os07g33480	5.89359	0.000301675	cytochrome P450 domain containing protein, expressed
LOC_Os01g58290	5.90012	0.000120127	OsSub9 - Putative Subtilisin homologue, expressed
LOC_Os01g66544	6.00195	0.000473234	Os01g0888900
LOC_Os03g28300	6.02074	6.35783e-05	protein kinase domain containing protein, expressed
LOC_Os10g01110	6.02868	1.91214e-06	OsSCP44 - Putative Serine Carboxypeptidase homologue, expressed
LOC_Os08g29660	6.09718	2.2964e-05	OsWRKY69 - Superfamily of TFs having WRKY and zinc finger domains, expressed
LOC_Os01g04409	6.12467	0.000346323	OsWAK1 - OsWAK receptor-like cytoplasmic kinase OsWAK-RLCK, expressed
LOC_Os01g49720	6.15901	1.83302e-05	glutathione S-transferase, putative, expressed
LOC_Os04g32850	6.16296	2.02552e-05	basic proline-rich protein, putative, expressed
LOC_Os06g47650	6.16962	1.09298e-05	phytosulfokine receptor precursor, putative, expressed
LOC_Os05g15770	6.1795	0.000173944	glycosyl hydrolase, putative, expressed
LOC_Os03g55540	6.18929	9.96332e-05	ZOS3-18 - C2H2 zinc finger protein, expressed
LOC_Os02g05980	6.2033	1.20452e-05	phytosulfokine receptor precursor, putative, expressed
LOC_Os07g45570	6.21887	8.64326e-07	expressed protein
LOC_Os10g02480	6.25152	8.28318e-08	oxidoreductase, aldo/keto reductase family protein, putative, expressed
LOC_Os09g02270	6.27462	1.37127e-06	cyclase family protein, putative, expressed
LOC_Os09g29390	6.28059	1.27966e-07	plastocyanin-like domain containing protein, putative, expressed
LOC_Os05g48210	6.29378	4.18365e-06	expressed protein
LOC_Os11g17504	6.30831	8.90811e-07	retrotransposon protein, putative, Ty1-copia subclass, expressed
LOC_Os01g71670	6.31352	1.46014e-07	glycosyl hydrolases family 17, putative, expressed
LOC_Os03g38590	6.31984	9.91843e-06	secretory carrier-associated membrane protein 4, putative, expressed
LOC_Os12g08130	6.32266	0.00092869	amino acid transporter, putative, expressed
LOC_Os04g45130	6.3648	0.000196972	heavy-metal-associated domain-containing protein, putative, expressed
LOC_Os09g26310	6.36881	0.000147955	hypro1, putative, expressed
LOC_Os04g13220	6.38794	3.65833e-05	ABC transporter family protein, putative, expressed
LOC_Os10g41999	6.43332	8.08301e-08	RALFL27 - Rapid ALkalinization Factor RALF family protein precursor, expressed
LOC_Os02g09400	6.49543	3.31558e-07	cytochrome P450, putative, expressed
LOC_Os03g09140	6.50664	0.000704306	ras-related protein, putative, expressed
LOC_Os01g73250	6.56483	0.000322774	abscisic stress-ripening, putative, expressed
LOC_Os07g48280	6.63362	0.00081642	expressed protein
LOC_Os10g28080	6.6346	4.84554e-05	glycosyl hydrolase, putative, expressed
LOC_Os04g33570	6.7341	9.50679e-05	RCN4 Centroradialis-like1 homologous to TFL1 gene; contains Pfam profile PF01161: Phosphatidylethanolamine-binding protein, expressed
LOC_Os05g36930	6.74612	1.54418e-05	histone deacetylase, putative, expressed
LOC_Os04g25440	6.85536	1.43358e-05	cytokinin-O-glucosyltransferase 2, putative, expressed
LOC_Os10g09850	6.86497	0.000137189	EF hand family protein, putative, expressed
LOC_Os03g21060	6.88853	6.8813e-06	No apical meristem protein, putative, expressed
LOC_Os01g48446	6.93825	0.000125491	no apical meristem protein, putative, expressed
LOC_Os11g41650	7.05456	4.02863e-08	adenylyl-sulfate kinase, putative, expressed
LOC_Os03g20870	7.18467	4.51133e-06	zinc finger, C3HC4 type domain containing protein, expressed
LOC_Os03g63900	7.23075	5.07402e-07	1-aminocyclopropane-1-carboxylate oxidase 2, putative, expressed
LOC_Os10g33250	7.24355	0.000493016	WAX2, putative, expressed
LOC_Os01g08810	7.2436	1.29437e-05	cytochrome P450, putative, expressed
LOC_Os08g40680	7.27494	2.24326e-05	glycosyl hydrolase, putative, expressed
LOC_Os01g27140	7.30557	4.78436e-05	OsGrx_C7 - glutaredoxin subgroup III, expressed
LOC_Os01g07120	7.39041	3.94921e-06	AP2 domain containing protein, expressed
LOC_Os01g61460	7.61975	0.00080601	leaf senescence related protein, putative, expressed
LOC_Os05g07690	7.65266	0.00013955	thioredoxin, putative, expressed
LOC_Os12g41680	7.69832	2.36861e-07	No apical meristem protein, putative, expressed
LOC_Os04g51400	7.70357	3.51687e-06	zinc finger, C3HC4 type domain containing protein, expressed
LOC_Os06g09310	7.7058	1.76281e-05	zinc finger, C3HC4 type domain containing protein, expressed
LOC_Os04g25060	7.75475	0.000162602	cysteine-rich receptor-like protein kinase, putative, expressed
LOC_Os01g51570	7.79469	0.000353347	glycosyl hydrolases family 17, putative, expressed
LOC_Os05g23440	7.80823	2.27687e-08	solute carrier family 35 member F1, putative, expressed
LOC_Os11g37950	7.88403	1.29076e-05	WIP3 - Wound-induced protein precursor, expressed
LOC_Os07g05800	7.89359	1.51428e-06	glutathione S-transferase, N-terminal domain containing protein, expressed
LOC_Os12g36850	7.97489	0.000134918	pathogenesis-related Bet v I family protein, putative, expressed
LOC_Os06g22440	7.98215	2.76232e-05	SAM dependent carboxyl methyltransferase, putative, expressed
LOC_Os04g41130	7.98967	1.25504e-05	osFTL6 FT-Like6 homologous to Flowering Locus T gene; contains Pfam profile PF01161: Phosphatidylethanolamine-binding protein, expressed
LOC_Os01g71340	8.00275	1.05416e-05	glycosyl hydrolases family 17, putative, expressed
LOC_Os07g44430	8.01783	6.49827e-05	peroxiredoxin, putative
LOC_Os07g34520	8.07771	0.000342448	isocitrate lyase, putative, expressed
LOC_Os04g56110	8.16	7.56208e-05	protein kinase, putative, expressed
LOC_Os04g32620	8.18124	2.67078e-05	ethylene-responsive transcription factor ERF114, putative, expressed
LOC_Os02g44080	8.22266	1.18347e-10	aquaporin protein, putative, expressed
LOC_Os03g52390	8.31642	2.33944e-09	PIII1 - Proteinase inhibitor II family protein precursor, expressed
LOC_Os01g02900	8.35677	0.000484322	glycosyltransferase, putative, expressed
LOC_Os03g27190	8.36	6.8071e-08	ICE-like protease p20 domain containing protein, putative, expressed
LOC_Os05g05020	8.40218	4.26729e-08	expressed protein
LOC_Os03g10320	8.41871	4.76042e-07	expressed protein
LOC_Os04g53810	8.57022	2.58675e-07	leucoanthocyanidin reductase, putative, expressed
LOC_Os12g37690	8.58018	1.41336e-05	MYB family transcription factor, putative, expressed
LOC_Os04g09390	8.69258	4.22863e-05	HEV3 - Hevein family protein precursor, expressed
LOC_Os03g01300	8.73849	0.000246877	LTPL114 - Protease inhibitor/seed storage/LTP family protein precursor, expressed
LOC_Os09g27950	8.79738	0.000501585	galactosyltransferase, putative, expressed
LOC_Os10g11500	8.85642	0.000475435	SCP-like extracellular protein, expressed
LOC_Os04g56030	8.87779	0.000582908	glycine-rich cell wall structural protein precursor, putative, expressed
LOC_Os02g37330	8.94617	8.08242e-05	heavy metal associated domain containing protein, expressed
LOC_Os04g39350	8.94985	9.55016e-05	heavy metal associated domain containing protein, expressed
LOC_Os02g11770	8.99565	1.60492e-06	expressed protein
LOC_Os03g18560	8.99936	9.05426e-05	DUF538 domain containing protein, putative, expressed
LOC_Os12g36830	9.02722	4.04089e-05	pathogenesis-related Bet v I family protein, putative, expressed
LOC_Os08g10080	9.22654	2.54114e-07	no apical meristem protein, putative, expressed
LOC_Os05g31040	9.57168	1.1894e-05	cytokinin dehydrogenase precursor, putative, expressed
LOC_Os06g08640	9.58002	0.000249569	transferase family protein, putative, expressed
LOC_Os01g15340	9.64917	0.000142102	flowering promoting factor-like 1, putative, expressed
LOC_Os04g41680	9.71856	1.86014e-07	CHIT3 - Chitinase family protein precursor, expressed
LOC_Os07g23640	9.728	2.71806e-08	retrotransposon protein, putative, Ty3-gypsy subclass, expressed
LOC_Os01g44120	9.79416	0.000841804	expressed protein
LOC_Os06g48180	9.80783	2.08553e-06	glycosyl hydrolases family 16, putative, expressed
LOC_Os06g40818	9.81209	1.46859e-07	aspartic proteinase, putative, expressed
LOC_Os02g46180	9.86907	6.67725e-09	DUF581 domain containing protein, expressed
LOC_Os01g51210	10.0683	1.82549e-06	uncharacterized protein PA4923, putative, expressed
LOC_Os02g50730	10.2468	0.000193257	metalloendoproteinase 1 precursor, putative, expressed
LOC_Os06g51050	10.253	0.000252949	CHIT7 - Chitinase family protein precursor, expressed
LOC_Os01g28500	10.3322	1.50802e-09	SCP-like extracellular protein, expressed
LOC_Os02g04640	10.4688	1.05272e-06	Myb-like DNA-binding domain containing protein, putative, expressed
LOC_Os08g28670	10.513	1.46798e-08	pathogenesis-related Bet v I family protein, putative, expressed
LOC_Os03g46070	10.5286	0.000319384	thaumatin, putative, expressed
LOC_Os01g24710	10.5464	7.13754e-07	jacalin-like lectin domain containing protein, expressed
LOC_Os01g11600	10.5654	6.33969e-05	conserved hypothetical protein
LOC_Os03g19290	10.6233	0.000952736	mitochondrial import inner membrane translocase subunit Tim17, putative, expressed
LOC_Os07g40300	10.6732	5.26762e-09	ZOS7-10 - C2H2 zinc finger protein, expressed
LOC_Os12g03860	10.7371	9.30837e-06	major facilitator superfamily antiporter, putative, expressed
LOC_Os03g03700	10.7458	0.000107722	MLO domain containing protein, putative, expressed
LOC_Os03g42600	11.0365	5.68001e-11	expressed protein
LOC_Os04g40990	11.1717	5.99292e-07	malate synthase, glyoxysomal, putative, expressed
LOC_Os01g58760	11.2371	2.59635e-06	bZIP transcription factor domain containing protein, expressed
LOC_Os10g02380	11.2576	1.51524e-07	oxidoreductase, aldo/keto reductase family protein, putative, expressed
LOC_Os12g38270	11.2743	2.82396e-06	metallothionein, putative, expressed
LOC_Os05g31140	11.3673	3.46386e-05	glycosyl hydrolases family 17, putative, expressed
LOC_Os03g61160	11.3873	0.000181218	expressed protein
LOC_Os02g34970	11.4344	1.68794e-08	no apical meristem protein, putative, expressed
LOC_Os06g21240	11.5916	6.57537e-07	glycine rich protein family protein, putative, expressed
LOC_Os04g11400	11.6258	0.000144321	expressed protein
LOC_Os10g02070	11.6308	6.46827e-05	peroxidase precursor, putative, expressed
LOC_Os01g05530	11.7176	1.11439e-09	expressed protein
LOC_Os11g45740	11.9834	4.0226e-05	MYB family transcription factor, putative, expressed
LOC_Os10g25010	12.038	9.08193e-08	OsCML8 - Calmodulin-related calcium sensor protein, expressed
LOC_Os12g43450	12.0571	1.10906e-05	thaumatin family domain containing protein, expressed
LOC_Os12g02330	12.1883	5.36471e-09	LTPL13 - Protease inhibitor/seed storage/LTP family protein precursor, expressed
LOC_Os05g37080	12.284	0.00048748	No apical meristem protein, putative, expressed
LOC_Os09g37540	12.3681	0.000133159	uncharacterized protein PA4923, putative, expressed
LOC_Os11g18570	12.4689	9.24863e-05	cytochrome P450, putative, expressed
LOC_Os06g51060	12.6113	6.4761e-05	CHIT8 - Chitinase family protein precursor, expressed
LOC_Os09g28370	12.6824	1.94651e-07	retrotransposon protein, putative, unclassified
LOC_Os05g41420	12.7074	3.75304e-05	auxin-induced protein 5NG4, putative, expressed
LOC_Os02g57120	12.7343	7.89407e-06	HEAT repeat family protein, putative, expressed
LOC_Os01g50420	13.3057	0.000878536	STE_MEKK_ste11_MAP3K.7 - STE kinases include homologs to sterile 7, sterile 11 and sterile 20 from yeast, expressed
LOC_Os07g48020	13.5671	3.26062e-05	peroxidase precursor, putative, expressed
LOC_Os10g33920	13.5891	1.4218e-05	transporter-related, putative, expressed
LOC_Os09g33680	13.7182	7.66752e-08	Os9bglu31 - beta-glucosidase, dhurrinase, similar to G. max hydroxyisourate hydrolase, expressed
LOC_Os12g33130	13.8835	2.21649e-09	expressed protein
LOC_Os03g16950	14.6367	2.37104e-06	cysteine-rich repeat secretory protein 55 precursor, putative, expressed
LOC_Os10g38470	14.747	1.20943e-06	glutathione S-transferase, putative, expressed
LOC_Os11g44380	14.8876	1.37126e-06	expressed protein
LOC_Os06g02490	14.9301	3.33982e-06	acyl CoA binding protein, putative, expressed
LOC_Os07g05365	14.9814	0.000448613	photosystem II 10 kDa polypeptide, chloroplast precursor, putative, expressed
LOC_Os01g38980	15.4765	0.000378955	calmodulin-binding protein, putative, expressed
LOC_Os01g02920	15.4857	8.93213e-05	glycosyltransferase protein, putative, expressed
LOC_Os08g02110	15.6747	0.000798432	peroxidase precursor, putative, expressed
LOC_Os04g57130	15.8884	2.17493e-07	dirigent-like protein pDIR17, putative, expressed
LOC_Os03g20090	16.6467	0.000134118	MYB family transcription factor, putative, expressed
LOC_Os11g37960	18.4933	3.78026e-07	WIP4 - Wound-induced protein precursor, expressed
LOC_Os01g11650	18.5971	6.00631e-06	GDSL-like lipase/acylhydrolase, putative, expressed
LOC_Os01g72610	18.6561	6.40484e-05	glycosyltransferase, putative, expressed
LOC_Os03g55420	18.8178	8.63319e-08	peroxidase precursor, putative, expressed
LOC_Os11g02400	18.8809	4.18312e-11	LTPL8 - Protease inhibitor/seed storage/LTP family protein precursor, expressed
LOC_Os06g46740	19.3584	6.61608e-05	early nodulin 20 precursor, putative, expressed
LOC_Os03g47280	19.4732	4.34229e-05	VQ domain containing protein, putative, expressed
LOC_Os02g37480	19.912	1.73987e-06	glycine-rich cell wall structural protein precursor, putative, expressed
LOC_Os09g25060	21.2276	0.000510951	OsWRKY76 - Superfamily of TFs having WRKY and zinc finger domains, expressed
LOC_Os03g16960	22.2608	7.29592e-05	cysteine-rich repeat secretory protein 55 precursor, putative, expressed
LOC_Os11g29870	22.8801	2.62121e-05	OsWRKY72 - Superfamily of TFs having WRKY and zinc finger domains, expressed
LOC_Os01g19330	23.0963	2.17598e-05	MYB family transcription factor, putative, expressed
LOC_Os11g37970	23.3076	1.0518e-05	WIP5 - Wound-induced protein precursor, expressed
LOC_Os01g58140	25.0868	0.000150883	expressed protein
LOC_Os03g20790	25.603	5.29366e-07	ethylene-insensitive 3, putative
LOC_Os01g68300	26.1612	3.07671e-09	expressed protein
LOC_Os12g07310	26.7669	3.1234e-08	citrate-binding protein precursor, putative, expressed
LOC_Os07g32710	27.249	2.89102e-05	retrotransposon protein, putative, unclassified, expressed
LOC_Os03g04060	28.6885	4.10723e-06	CHIT16 - Chitinase family protein precursor, expressed
LOC_Os04g27430	29.6706	0.000133357	terpene synthase, putative
LOC_Os03g54130	29.6961	6.83517e-07	cysteine protease 1 precursor, putative, expressed
LOC_Os12g43490	29.7858	4.6631e-06	thaumatin, putative, expressed
LOC_Os03g31430	30.8742	4.29391e-09	terpene synthase, N-terminal domain containing protein
LOC_Os11g02100	32.4022	2.98701e-07	peroxidase precursor, putative, expressed
LOC_Os05g33140	32.4828	1.77564e-10	CHIT5 - Chitinase family protein precursor, expressed
LOC_Os02g04160	32.5447	8.26234e-09	transcription elongation factor 1, putative, expressed
LOC_Os01g58310	33.5465	0.000164971	Os01g0795600
LOC_Os01g71350	37.2522	2.48202e-09	glycosyl hydrolases family 17, putative, expressed
LOC_Os12g36880	40.3812	1.42882e-07	pathogenesis-related Bet v I family protein, putative, expressed
LOC_Os04g27670	44.7997	5.43641e-07	terpene synthase family, metal binding domain containing protein, expressed
LOC_Os04g41620	46.6055	8.66325e-08	CHIT2 - Chitinase family protein precursor, expressed
LOC_Os10g02880	49.2599	1.33249e-06	O-methyltransferase, putative, expressed
LOC_Os01g62830	53.0403	1.68465e-07	expressed protein
LOC_Os06g39110	55.6541	7.08099e-10	expressed protein
LOC_Os01g05510	58.9993	4.4727e-12	expressed protein
LOC_Os11g10470	59.7897	1.3918e-05	expressed protein
LOC_Os10g41980	64.4578	7.06355e-11	RALFL26 - Rapid ALkalinization Factor RALF family protein precursor, expressed
LOC_Os03g17870	74.7989	1.77659e-08	metallothionein, putative, expressed
LOC_Os06g13390	81.9675	2.39036e-09	SAM dependent carboxyl methyltransferase, putative, expressed
LOC_Os12g33150	82.1298	2.58213e-09	expressed protein
LOC_Os01g68290	84.5891	9.51021e-11	expressed protein
LOC_Os06g29730	136.725	4.09035e-08	RALFL28 - Rapid ALkalinization Factor RALF family protein precursor, expressed
LOC_Os09g28440	150.76	0.000125807	AP2 domain containing protein, expressed
LOC_Os04g10940	368.844	2.04659e-07	expressed protein
