# Supplementary material for: DWARF TILLER1, a WUSCHEL-Related Homeobox Transcription Factor, Is Required for Tiller Growth in Rice
Source: PLoS Genet. 2014 Mar 13;10(3):e1004154. doi: 10.1371/journal.pgen.1004154 (PMC3952828; doi:10.1371/journal.pgen.1004154)
Supplement: Table S3 — List of genes in the GO categories enriched from the differential expressed genes. (XLS) [file pgen.1004154.s013.xls]

## Sheet: Sheet1
Table S3 List of genes in the GO categories enriched from the differential expressed genes.
GO:0007018	microtubule-based movement
Probeset ID	LOC_ID	Fold-Change	p-value	Annotation
Os.36194.1.S1_at	LOC_Os01g14090	-3.42872	1.36788e-05	kinesin motor domain containing protein, putative, expressed
Os.7126.1.S1_at	LOC_Os01g18050	-3.62282	0.000359224	tubulin/FtsZ domain containing protein, putative, expressed
OsAffx.21384.2.S1_x_at	LOC_Os01g42070	-3.56287	0.000508197	kinesin motor domain containing protein, putative, expressed
Os.7967.1.S1_at	LOC_Os02g56540	-3.67876	8.10214e-06	kinesin motor domain containing protein, putative, expressed
Os.45920.1.S1_at	LOC_Os03g01530	-3.07666	0.000107912	tubulin/FtsZ domain containing protein, putative, expressed
Os.51682.1.S1_at	LOC_Os03g02290	-4.80256	6.54726e-05	kinesin motor domain containing protein, putative, expressed
Os.50595.1.S1_at	LOC_Os03g39020	-8.92856	1.67338e-06	Kinesin motor domain domain containing protein, expressed
OsAffx.25707.1.S1_at	LOC_Os03g53920	-3.19751	4.13946e-06	kinesin motor domain containing protein, putative, expressed
Os.25316.2.S1_x_at	LOC_Os03g56260	-3.27499	0.000141243	kinesin motor domain containing protein, putative, expressed
OsAffx.26199.1.S1_at	LOC_Os04g28260	-4.59057	3.21797e-07	Kinesin motor domain domain containing protein, expressed
Os.49553.1.S1_at	LOC_Os04g30720	-3.71937	8.17592e-05	kinesin motor domain containing protein, putative, expressed
Os.47919.1.A1_s_at	LOC_Os05g33030	-4.3326	3.4689e-06	kinesin motor domain containing protein, putative, expressed
Os.45929.1.S1_at	LOC_Os05g34170	-3.34498	0.000492135	tubulin/FtsZ domain containing protein, putative, expressed
Os.20329.1.S1_at	LOC_Os05g38480	-3.54144	4.29018e-06	kinesin motor domain containing protein, putative, expressed
OsAffx.27959.1.S1_x_at	LOC_Os06g36080	3.48014	0.000132672	kinesin motor domain containing protein, expressed
Os.52203.1.S1_at	LOC_Os12g36100	-3.11401	1.56359e-05	kinesin-4, putative, expressed
OsAffx.20042.1.S1_s_at	LOC_Os12g39980	-4.65229	1.32124e-06	kinesin motor domain containing protein, putative, expressed
GO:0009628	response to abiotic stimulus
Probeset ID	LOC_ID	Fold-Change	p-value	Annotation
Os.40187.1.S1_at	LOC_Os01g03750	-3.18928	0.000621012	expressed protein
Os.4775.2.S1_at	LOC_Os01g04370	5.82315	1.71887e-07	hsp20/alpha crystallin family protein, putative, expressed
Os.4775.1.S1_at	LOC_Os01g04380	5.83128	6.14304e-07	hsp20/alpha crystallin family protein, putative, expressed
Os.32760.1.S1_at	LOC_Os01g07120	7.39041	3.94921e-06	AP2 domain containing protein, expressed
Os.6418.1.S1_at	LOC_Os01g07530	-7.00536	0.000209633	uncharacterized glycosyltransferase, putative, expressed
Os.15606.1.S2_at	LOC_Os01g07590	3.48913	1.87692e-09	universal stress protein domain containing protein, putative, expressed
Os.7126.1.S1_at	LOC_Os01g18050	-3.62282	0.000359224	tubulin/FtsZ domain containing protein, putative, expressed
OsAffx.21972.1.S1_at	LOC_Os01g19330	23.0963	2.17598e-05	MYB family transcription factor, putative, expressed
Os.41248.1.S1_at	LOC_Os01g22336	-4.14262	1.45115e-08	peroxidase precursor, putative, expressed
Os.17265.1.S1_at	LOC_Os01g29150	-3.36821	8.55587e-05	cytochrome P450 72A1, putative, expressed
Os.27035.2.S1_s_at	LOC_Os01g38229	3.87164	0.000209646	peptidyl-prolyl isomerase, putative, expressed
Os.32252.1.S1_at	LOC_Os01g48446	6.93825	0.000125491	no apical meristem protein, putative, expressed
Os.30035.1.S1_at	LOC_Os01g49240	-3.61581	5.02211e-06	limonoid UDP-glucosyltransferase, putative, expressed
Os.4159.1.S1_at	LOC_Os01g51570	7.79469	0.000353347	glycosyl hydrolases family 17, putative, expressed
Os.11347.1.S1_at	LOC_Os01g59120	-12.0647	4.28197e-06	cyclin, putative, expressed
Os.20717.1.S1_at	LOC_Os01g61460	7.61975	0.00080601	leaf senescence related protein, putative, expressed
Os.33244.1.S1_at	LOC_Os01g62900	-4.00191	0.000888843	amino acid kinase, putative, expressed
Os.170.3.S1_at	LOC_Os01g64110	3.36929	0.000767583	glycosyl hydrolase, putative, expressed
Os.9892.1.S1_a_at	LOC_Os01g65460	-3.5711	1.26104e-05	beta-galactosidase precursor, putative, expressed
Os.13595.1.S1_at	LOC_Os01g70310	-4.50704	6.51677e-05	inducer of CBF expression 2, putative, expressed
Os.32115.1.S1_at	LOC_Os01g71350	37.2522	2.48202e-09	glycosyl hydrolases family 17, putative, expressed
Os.1385.1.S1_at	LOC_Os01g71670	6.31352	1.46014e-07	glycosyl hydrolases family 17, putative, expressed
Os.47485.1.S1_at	LOC_Os02g07870	-4.93626	0.000783261	ATP synthase, putative, expressed
OsAffx.12295.1.S1_at	LOC_Os02g30800	-3.23044	2.88596e-05	POLE1 - Putative DNA polymerase epsilon catalytic subunit, expressed
OsAffx.12382.1.S1_at	LOC_Os02g37060	-3.07662	0.000887601	photosystem II 5 kDa protein, chloroplast precursor, putative, expressed
Os.50585.1.S1_at	LOC_Os02g38130	-3.30263	0.000263213	no apical meristem protein, putative, expressed
Os.12345.1.S1_s_at	LOC_Os02g44080	8.22266	1.18347e-10	aquaporin protein, putative, expressed
OsAffx.12587.1.S1_s_at	LOC_Os02g51320	-4.71562	6.77799e-05	helix-loop-helix DNA-binding domain containing protein, expressed
Os.49874.2.S1_x_at	LOC_Os02g54060	-4.80941	0.000598717	chaperonin, putative, expressed
Os.49648.1.S1_at	LOC_Os02g54140	4.95227	0.000518878	hsp20/alpha crystallin family protein, putative, expressed
Os.45920.1.S1_at	LOC_Os03g01530	-3.07666	0.000107912	tubulin/FtsZ domain containing protein, putative, expressed
Os.17182.1.S1_at	LOC_Os03g04570	-5.38696	0.000319826	peptide transporter PTR3-A, putative, expressed
Os.7611.1.S1_at	LOC_Os03g06670	-7.52281	1.22484e-05	Core histone H2A/H2B/H3/H4 domain containing protein, putative, expressed
Os.1376.1.S1_at	LOC_Os03g11540	-3.86088	0.000444088	RPA1B - Putative single-stranded DNA binding complex subunit 1, expressed
Os.17918.1.S1_at	LOC_Os03g16950	14.6367	2.37104e-06	cysteine-rich repeat secretory protein 55 precursor, putative, expressed
Os.51147.1.S1_at	LOC_Os03g16960	22.2608	7.29592e-05	cysteine-rich repeat secretory protein 55 precursor, putative, expressed
Os.6965.1.S1_at	LOC_Os03g19720	5.73532	0.00039101	EF hand family protein, putative, expressed
Os.14823.1.S1_s_at	LOC_Os03g20090	16.6467	0.000134118	MYB family transcription factor, putative, expressed
Os.49615.1.S1_at	LOC_Os03g45960	5.38132	7.25336e-05	thaumatin, putative, expressed
Os.12761.1.S1_at	LOC_Os03g46060	3.73533	0.000700702	thaumatin family domain containing protein, expressed
Os.459.1.S1_at	LOC_Os03g46070	10.5286	0.000319384	thaumatin, putative, expressed
Os.49519.1.S1_at	LOC_Os03g46770	-7.53769	0.000418778	RNA recognition motif containing protein, expressed
Os.12286.1.S1_at	LOC_Os03g52690	-4.05818	3.7738e-06	CBS domain containing membrane protein, putative, expressed
Os.7912.1.S1_at	LOC_Os03g55540	6.18929	9.96332e-05	ZOS3-18 - C2H2 zinc finger protein, expressed
Os.57471.1.S1_x_at	LOC_Os03g61970	-4.7588	1.56951e-05	actin, putative, expressed
Os.53006.1.S1_at	LOC_Os03g63870	-10.3484	1.09838e-07	expressed protein
Os.23745.1.S1_at	LOC_Os04g13220	6.38794	3.65833e-05	ABC transporter family protein, putative, expressed
Os.9523.1.S1_at	LOC_Os04g32620	8.18124	2.67078e-05	ethylene-responsive transcription factor ERF114, putative, expressed
Os.21022.1.S1_at	LOC_Os04g40100	3.76192	0.000193795	BTBN11 - Bric-a-Brac, Tramtrack, Broad Complex BTB domain with non-phototropic hypocotyl 3 NPH3 domain, expressed
Os.52678.1.S1_at	LOC_Os04g41130	7.98967	1.25504e-05	osFTL6 FT-Like6 homologous to Flowering Locus T gene; contains Pfam profile PF01161: Phosphatidylethanolamine-binding protein, expressed
Os.52150.1.S1_at	LOC_Os04g45970	3.4363	0.000928801	glutamate dehydrogenase protein, putative, expressed
Os.7879.1.S1_at	LOC_Os04g56400	-3.14409	0.000100667	glutamine synthetase, catalytic domain containing protein, expressed
Os.1814.1.S1_a_at	LOC_Os05g06670	3.87712	0.000115382	gibberellin 2-oxidase, putative, expressed
Os.37717.1.A2_s_at	LOC_Os05g15770	6.1795	0.000173944	glycosyl hydrolase, putative, expressed
Os.7947.1.S1_x_at	LOC_Os05g31140	11.3673	3.46386e-05	glycosyl hydrolases family 17, putative, expressed
Os.22783.1.S1_s_at	LOC_Os05g31750	-5.14679	1.74561e-05	annexin, putative, expressed
Os.45929.1.S1_at	LOC_Os05g34170	-3.34498	0.000492135	tubulin/FtsZ domain containing protein, putative, expressed
Os.11355.1.S1_at	LOC_Os05g36290	3.46171	7.38079e-05	actin, putative, expressed
Os.38581.1.S1_s_at	LOC_Os05g38530	3.23956	0.000732643	DnaK family protein, putative, expressed
Os.24881.1.A1_at	LOC_Os05g41390	-9.00251	8.78493e-05	cyclin, putative, expressed
Os.7892.1.S1_a_at	LOC_Os05g41460	3.72032	1.37901e-09	cysteine proteinase inhibitor precursor protein, putative, expressed
Os.4518.2.S1_x_at	LOC_Os06g02490	14.9301	3.33982e-06	acyl CoA binding protein, putative, expressed
OsAffx.30475.9.S1_s_at	LOC_Os06g02980	-3.59315	5.59081e-05	ATP synthase F1, epsilon subunit family protein
Os.21318.1.S1_at	LOC_Os06g04510	-3.31875	0.000811526	enolase, putative, expressed
Os.53254.1.S1_at	LOC_Os06g12210	-6.89539	0.000423314	helix-loop-helix DNA-binding domain containing protein, expressed
OsAffx.15765.1.S1_at	LOC_Os06g35940	4.00988	1.16568e-05	osFTL12 FT-Like12 homologous to Flowering Locus T gene; contains Pfam profile PF01161: Phosphatidylethanolamine-binding protein, expressed
Os.27837.2.S1_x_at	LOC_Os06g37450	-5.31449	0.000295188	GATA zinc finger domain containing protein, expressed
Os.54103.1.S1_at	LOC_Os06g41700	-4.79848	0.000408973	expansin precursor, putative, expressed
Os.2617.2.S1_a_at	LOC_Os06g48810	3.1295	0.000457952	OsHKT2;1 - Na+ transporter, expressed
OsAffx.28293.1.S1_at	LOC_Os07g05800	7.89359	1.51428e-06	glutathione S-transferase, N-terminal domain containing protein, expressed
Os.8118.1.S1_at	LOC_Os07g26630	-13.3091	0.000647022	aquaporin protein, putative, expressed
Os.27111.1.S1_at	LOC_Os07g36230	-3.00339	2.39493e-05	BTBN15 - Bric-a-Brac, Tramtrack, Broad Complex BTB domain with non-phototropic hypocotyl 3 NPH3 and coiled-coil domains, expressed
Os.52482.1.S1_at	LOC_Os07g36630	-3.85986	0.000187494	CSLF8 - cellulose synthase-like family F; beta1,3;1,4 glucan synthase, expressed
Os.2248.1.S1_at	LOC_Os07g37030	-4.13039	0.000401939	cytochrome b6-f complex iron-sulfur subunit, chloroplast precursor, putative, expressed
Os.14271.1.S1_at	LOC_Os07g43810	-5.80844	0.000515163	RNA recognition motif containing protein, putative, expressed
Os.46402.1.S1_at	LOC_Os07g44180	-3.43721	4.42469e-05	OsRCI2-10 - Hydrophobic protein LTI6A, expressed
Os.13972.1.S1_at	LOC_Os07g44430	8.01783	6.49827e-05	peroxiredoxin, putative
Os.32634.1.S1_at	LOC_Os07g48870	5.42881	0.000532575	MYB family transcription factor, putative, expressed
Os.49274.1.S1_at	LOC_Os08g34550	-3.36126	0.000143862	RING-H2 finger protein, putative, expressed
Os.4867.1.S1_at	LOC_Os08g40680	7.27494	2.24326e-05	glycosyl hydrolase, putative, expressed
Os.53814.1.S1_at	LOC_Os09g04050	3.43836	0.000514829	dehydrogenase, putative, expressed
Os.27176.1.S1_at	LOC_Os09g28354	3.20164	0.000195555	CPuORF39 - conserved peptide uORF-containing transcript, expressed
Os.4530.1.S1_at	LOC_Os09g31482	4.43861	5.97825e-07	splicing factor U2AF, putative, expressed
OsAffx.18009.1.S1_s_at	LOC_Os09g36280	-3.60639	3.92214e-05	glycosyl hydrolases family 17, putative, expressed
Os.3985.1.S1_at	LOC_Os10g02480	6.25152	8.28318e-08	oxidoreductase, aldo/keto reductase family protein, putative, expressed
Os.46477.1.S1_at	LOC_Os10g28060	-3.55727	0.000387644	3-ketoacyl-CoA synthase, putative, expressed
Os.2344.1.S1_at	LOC_Os10g28230	-4.19447	0.000244694	Core histone H2A/H2B/H3/H4 domain containing protein, putative, expressed
Os.2322.1.S1_at	LOC_Os10g33250	7.24355	0.000493016	WAX2, putative, expressed
Os.6427.1.S1_at	LOC_Os10g35580	-4.18256	1.98526e-05	ATEB1A-like microtubule associated protein, putative, expressed
Os.19742.1.S1_at	LOC_Os10g36650	-6.30343	0.000164551	actin, putative, expressed
Os.13014.1.S1_a_at	LOC_Os10g38140	4.51492	6.31637e-05	glutathione S-transferase, putative, expressed
Os.9101.1.S1_at	LOC_Os10g38780	3.47035	1.72222e-05	glutathione S-transferase, putative, expressed
Os.5099.1.S1_at	LOC_Os10g39170	-8.79309	0.000891119	peroxidase precursor, putative, expressed
Os.4607.1.S1_at	LOC_Os10g39740	-4.13672	7.10584e-05	glutathione S-transferase, putative, expressed
Os.152.1.S1_at	LOC_Os11g01340	-4.96725	6.89021e-05	omega-3 fatty acid desaturase, chloroplast precursor, putative, expressed
Os.26565.1.S1_a_at	LOC_Os11g02400	18.8809	4.18312e-11	LTPL8 - Protease inhibitor/seed storage/LTP family protein precursor, expressed
Os.12181.1.S1_s_at	LOC_Os11g13890	-5.39538	1.47062e-05	chlorophyll A-B binding protein, putative, expressed
Os.53210.1.S1_at	LOC_Os11g26760	-14.0116	0.000333202	dehydrin, putative, expressed
Os.34523.1.S1_at	LOC_Os11g30500	-16.9107	0.000205738	HVA22, putative, expressed
OsAffx.19111.1.S1_s_at	LOC_Os11g31900	-3.79503	0.000215108	acyl carrier protein, putative, expressed
Os.52157.1.S1_x_at	LOC_Os11g34460	-3.65016	0.000347569	OsFBO10 - F-box and other domain containing protein, expressed
Os.20230.1.S1_at	LOC_Os11g37950	7.88403	1.29076e-05	WIP3 - Wound-induced protein precursor, expressed
Os.20289.1.S1_at	LOC_Os11g37960	18.4933	3.78026e-07	WIP4 - Wound-induced protein precursor, expressed
Os.8178.1.S1_at	LOC_Os11g37970	23.3076	1.0518e-05	WIP5 - Wound-induced protein precursor, expressed
Os.57536.1.S1_at	LOC_Os11g40150	-4.18721	6.41412e-07	DNA repair protein Rad51, putative, expressed
Os.35688.1.S1_at	LOC_Os11g44870	4.94494	0.000501244	expressed protein
Os.2867.1.A1_at	LOC_Os11g45740	11.9834	4.0226e-05	MYB family transcription factor, putative, expressed
Os.36779.1.S1_s_at	LOC_Os12g02330	12.1883	5.36471e-09	LTPL13 - Protease inhibitor/seed storage/LTP family protein precursor, expressed
Os.21635.1.S1_at	LOC_Os12g03860	10.7371	9.30837e-06	major facilitator superfamily antiporter, putative, expressed
Os.27423.1.S1_x_at	LOC_Os12g06340	3.74388	3.03889e-07	BEL1-like homeodomain transcription factor, putative, expressed
Os.47560.1.S1_at	LOC_Os12g06660	-19.0279	0.000151926	actin, putative, expressed
Os.49307.1.S1_at	LOC_Os12g22284	-5.04969	7.43598e-06	white-brown complex homolog protein 11, putative, expressed
OsAffx.32039.1.S1_x_at	LOC_Os12g35610	-3.17245	0.000875597	respiratory burst oxidase, putative, expressed
Os.20224.1.S1_at	LOC_Os12g37690	8.58018	1.41336e-05	MYB family transcription factor, putative, expressed
Os.54625.1.S1_at	LOC_Os12g42020	-4.47313	1.9224e-06	AGC_PVPK_like_kin82y.20 - ACG kinases include homologs to PKA, PKG and PKC, expressed
OsAffx.32170.1.S1_at	LOC_Os12g43450	12.0571	1.10906e-05	thaumatin family domain containing protein, expressed
GO:0006270	DNA replication initiation
Probeset ID	LOC_ID	Fold-Change	p-value	Annotation
Os.47313.1.A1_at	LOC_Os01g64820	-9.93009	1.56792e-05	POLA1 - Putative DNA polymerase alpha catalytic subunit, expressed
Os.48072.1.S1_at	LOC_Os02g55410	-4.90332	7.63732e-06	MCM5 - Putative minichromosome maintenance MCM complex subunit 5, expressed
Os.54267.1.S1_at	LOC_Os05g14590	-3.89285	7.02942e-06	MCM6 - Putative minichromosome maintenance MCM complex subunit 6, expressed
OsAffx.27244.1.S1_x_at	LOC_Os05g39850	-7.45395	2.63664e-05	MCM3 - Putative minichromosome maintenance MCM complex subunit 3, expressed
Os.24951.1.S1_at	LOC_Os12g37400	-3.27433	0.000575381	MCM7 - Putative minichromosome maintenance MCM complex subunit 7, expressed
GO:0007049	cell cycle
Probeset ID	LOC_ID	Fold-Change	p-value	Annotation
Os.18583.1.S1_at	LOC_Os01g07260	-6.04294	1.10245e-06	expressed protein
Os.501.1.S1_at	LOC_Os01g15480	-4.30561	1.98699e-06	EMB3013, putative, expressed
Os.33042.1.S1_at	LOC_Os01g49200	-6.73059	4.81265e-07	microtubule associated protein, putative, expressed
Os.11347.1.S1_at	LOC_Os01g59120	-12.0647	4.28197e-06	cyclin, putative, expressed
Os.47313.1.A1_at	LOC_Os01g64820	-9.93009	1.56792e-05	POLA1 - Putative DNA polymerase alpha catalytic subunit, expressed
Os.51068.1.S1_at	LOC_Os02g10020	-6.39371	1.20734e-05	Mad3/BUB1 homology region 1 domain containing protein, expressed
OsAffx.12295.1.S1_at	LOC_Os02g30800	-3.23044	2.88596e-05	POLE1 - Putative DNA polymerase epsilon catalytic subunit, expressed
Os.50585.1.S1_at	LOC_Os02g38130	-3.30263	0.000263213	no apical meristem protein, putative, expressed
Os.34202.1.S2_at	LOC_Os02g47150	-4.94431	1.08799e-06	DNA topoisomerase 2, putative, expressed
Os.47376.1.A1_at	LOC_Os02g50630	-4.70301	8.19702e-05	E2F family transcription factor protein, putative, expressed
Os.9894.1.S1_at	LOC_Os02g57120	12.7343	7.89407e-06	HEAT repeat family protein, putative, expressed
Os.18577.1.S1_at	LOC_Os03g38010	-6.47726	5.7904e-07	nuf2 family protein, expressed
OsAffx.25463.1.S1_at	LOC_Os03g41100	-5.44615	2.1675e-07	cyclin, putative, expressed
OsAffx.26199.1.S1_at	LOC_Os04g28260	-4.59057	3.21797e-07	Kinesin motor domain domain containing protein, expressed
Os.6028.1.S1_at	LOC_Os04g40940	-4.03241	4.0907e-06	mitotic spindle checkpoint protein MAD2, putative, expressed
Os.9246.1.S1_at	LOC_Os04g47580	-5.59378	0.000126031	cyclin, putative, expressed
Os.24881.1.A1_at	LOC_Os05g41390	-9.00251	8.78493e-05	cyclin, putative, expressed
Os.9043.1.S1_at	LOC_Os06g03720	-3.38583	0.000497471	ribonucleoside-diphosphate reductase small chain, putative, expressed
Os.2693.2.S1_at	LOC_Os06g51110	-10.0847	4.87665e-05	cyclin, putative, expressed
Os.57401.1.S1_at	LOC_Os07g08500	-3.73699	2.81702e-06	C-5 cytosine-specific DNA methylase, putative, expressed
Os.9234.1.S1_at	LOC_Os07g46540	-4.06352	5.62759e-06	condensin complex subunit 1, putative, expressed
Os.36139.1.S1_at	LOC_Os08g06600	-5.63856	1.02457e-06	nuf2 family protein, expressed
Os.40106.1.A1_s_at	LOC_Os08g42600	-3.26427	0.000669222	retinoblastoma-related protein-like, putative, expressed
Os.46741.1.S1_at	LOC_Os10g01570	-3.36744	7.74855e-05	C-5 cytosine-specific DNA methylase, putative, expressed
Os.46852.1.S1_at	LOC_Os10g41430	-5.92157	2.97243e-05	cyclin, putative, expressed
Os.24564.1.A1_at	LOC_Os12g24550	-3.00645	1.18431e-05	expressed protein
Os.9590.1.S1_at	LOC_Os12g31810	-3.13298	3.69906e-06	cyclin, putative, expressed
GO:0016998	cell wall macromolecule catabolic process
Probeset ID	LOC_ID	Fold-Change	p-value	Annotation
Os.1191.1.S1_at	LOC_Os03g04060	28.6885	4.10723e-06	CHIT16 - Chitinase family protein precursor, expressed
Os.7991.1.S1_at	LOC_Os04g41620	46.6055	8.66325e-08	CHIT2 - Chitinase family protein precursor, expressed
Os.10166.1.S1_at	LOC_Os04g41680	9.71856	1.86014e-07	CHIT3 - Chitinase family protein precursor, expressed
Os.47564.1.S1_at	LOC_Os05g33140	32.4828	1.77564e-10	CHIT5 - Chitinase family protein precursor, expressed
Os.2692.1.S1_x_at	LOC_Os06g51050	10.253	0.000252949	CHIT7 - Chitinase family protein precursor, expressed
Os.50922.1.S1_at	LOC_Os09g27890	-4.27862	0.000114074	lysM domain-containing GPI-anchored protein precursor, putative, expressed
Os.5985.1.S1_at	LOC_Os09g37600	-9.8194	4.00116e-06	lysM domain-containing GPI-anchored protein precursor, putative, expressed
GO:0006950	response to stress
Probeset ID	LOC_ID	Fold-Change	p-value	Annotation
Os.31381.1.S1_at	LOC_Os01g03720	4.58808	8.69831e-09	MYB family transcription factor, putative, expressed
Os.4775.2.S1_at	LOC_Os01g04370	5.82315	1.71887e-07	hsp20/alpha crystallin family protein, putative, expressed
Os.4775.1.S1_at	LOC_Os01g04380	5.83128	6.14304e-07	hsp20/alpha crystallin family protein, putative, expressed
Os.11870.1.S1_at	LOC_Os01g04920	-6.09875	0.000363581	glycosyl transferase, group 1 domain containing protein, expressed
Os.32760.1.S1_at	LOC_Os01g07120	7.39041	3.94921e-06	AP2 domain containing protein, expressed
Os.18583.1.S1_at	LOC_Os01g07260	-6.04294	1.10245e-06	expressed protein
Os.6418.1.S1_at	LOC_Os01g07530	-7.00536	0.000209633	uncharacterized glycosyltransferase, putative, expressed
Os.15606.1.S2_at	LOC_Os01g07590	3.48913	1.87692e-09	universal stress protein domain containing protein, putative, expressed
Os.7126.1.S1_at	LOC_Os01g18050	-3.62282	0.000359224	tubulin/FtsZ domain containing protein, putative, expressed
Os.820.1.S1_s_at	LOC_Os01g19020	-13.5635	2.69046e-05	peroxidase precursor, putative, expressed
OsAffx.21972.1.S1_at	LOC_Os01g19330	23.0963	2.17598e-05	MYB family transcription factor, putative, expressed
Os.41248.1.S1_at	LOC_Os01g22336	-4.14262	1.45115e-08	peroxidase precursor, putative, expressed
Os.13965.1.S1_at	LOC_Os01g28500	10.3322	1.50802e-09	SCP-like extracellular protein, expressed
Os.32292.1.S1_at	LOC_Os01g36240	-3.06223	9.85039e-10	peroxidase precursor, putative, expressed
Os.27035.2.S1_s_at	LOC_Os01g38229	3.87164	0.000209646	peptidyl-prolyl isomerase, putative, expressed
Os.32252.1.S1_at	LOC_Os01g48446	6.93825	0.000125491	no apical meristem protein, putative, expressed
Os.4159.1.S1_at	LOC_Os01g51570	7.79469	0.000353347	glycosyl hydrolases family 17, putative, expressed
Os.42285.1.S1_x_at	LOC_Os01g58550	-4.99204	0.000112031	methyladenine glycosylase, putative, expressed
Os.11347.1.S1_at	LOC_Os01g59120	-12.0647	4.28197e-06	cyclin, putative, expressed
Os.20717.1.S1_at	LOC_Os01g61460	7.61975	0.00080601	leaf senescence related protein, putative, expressed
Os.33244.1.S1_at	LOC_Os01g62900	-4.00191	0.000888843	amino acid kinase, putative, expressed
Os.170.3.S1_at	LOC_Os01g64110	3.36929	0.000767583	glycosyl hydrolase, putative, expressed
Os.47313.1.A1_at	LOC_Os01g64820	-9.93009	1.56792e-05	POLA1 - Putative DNA polymerase alpha catalytic subunit, expressed
Os.26484.1.S1_at	LOC_Os01g65440	-4.47398	0.000165469	universal stress protein domain containing protein, putative, expressed
Os.12199.1.S1_at	LOC_Os01g66120	3.47598	0.000324107	No apical meristem protein, putative, expressed
Os.13595.1.S1_at	LOC_Os01g70310	-4.50704	6.51677e-05	inducer of CBF expression 2, putative, expressed
Os.32115.1.S1_at	LOC_Os01g71350	37.2522	2.48202e-09	glycosyl hydrolases family 17, putative, expressed
Os.1385.1.S1_at	LOC_Os01g71670	6.31352	1.46014e-07	glycosyl hydrolases family 17, putative, expressed
OsAffx.11838.1.S1_at	LOC_Os01g73250	6.56483	0.000322774	abscisic stress-ripening, putative, expressed
Os.49783.1.S1_at	LOC_Os02g05960	3.56563	0.000421092	phytosulfokine receptor precursor, putative, expressed
Os.49840.1.S1_at	LOC_Os02g05980	6.2033	1.20452e-05	phytosulfokine receptor precursor, putative, expressed
Os.47485.1.S1_at	LOC_Os02g07870	-4.93626	0.000783261	ATP synthase, putative, expressed
Os.4251.1.S1_at	LOC_Os02g09940	-3.71446	3.61169e-05	peroxiredoxin, putative, expressed
Os.17177.1.S1_at	LOC_Os02g36940	3.90898	0.000220157	uncharacterized Cys-rich domain containing protein, putative, expressed
OsAffx.12382.1.S1_at	LOC_Os02g37060	-3.07662	0.000887601	photosystem II 5 kDa protein, chloroplast precursor, putative, expressed
Os.50585.1.S1_at	LOC_Os02g38130	-3.30263	0.000263213	no apical meristem protein, putative, expressed
Os.12345.1.S1_s_at	LOC_Os02g44080	8.22266	1.18347e-10	aquaporin protein, putative, expressed
Os.49874.2.S1_x_at	LOC_Os02g54060	-4.80941	0.000598717	chaperonin, putative, expressed
Os.49648.1.S1_at	LOC_Os02g54140	4.95227	0.000518878	hsp20/alpha crystallin family protein, putative, expressed
Os.7052.1.S1_at	LOC_Os02g58220	-5.22851	0.00040312	RPA2A - Putative single-stranded DNA binding complex subunit 2, expressed
Os.47418.1.S1_a_at	LOC_Os02g58720	-5.30032	0.000214294	peroxidase precursor, putative, expressed
Os.10171.1.S1_at	LOC_Os03g01300	8.73849	0.000246877	LTPL114 - Protease inhibitor/seed storage/LTP family protein precursor, expressed
Os.45920.1.S1_at	LOC_Os03g01530	-3.07666	0.000107912	tubulin/FtsZ domain containing protein, putative, expressed
Os.4327.1.S1_at	LOC_Os03g03700	10.7458	0.000107722	MLO domain containing protein, putative, expressed
Os.1191.1.S1_at	LOC_Os03g04060	28.6885	4.10723e-06	CHIT16 - Chitinase family protein precursor, expressed
Os.14372.1.S1_at	LOC_Os03g04220	-3.28745	5.64887e-05	glutathione S-transferase, putative, expressed
Os.17182.1.S1_at	LOC_Os03g04570	-5.38696	0.000319826	peptide transporter PTR3-A, putative, expressed
Os.7611.1.S1_at	LOC_Os03g06670	-7.52281	1.22484e-05	Core histone H2A/H2B/H3/H4 domain containing protein, putative, expressed
Os.4704.1.S1_at	LOC_Os03g07480	3.66347	6.589e-06	sucrose transporter, putativ, expressed
Os.1376.1.S1_at	LOC_Os03g11540	-3.86088	0.000444088	RPA1B - Putative single-stranded DNA binding complex subunit 1, expressed
Os.57424.1.S1_at	LOC_Os03g19350	-4.49227	9.47996e-07	OsLonP1 - Putative Lon protease homologue, expressed
Os.6965.1.S1_at	LOC_Os03g19720	5.73532	0.00039101	EF hand family protein, putative, expressed
Os.14823.1.S1_s_at	LOC_Os03g20090	16.6467	0.000134118	MYB family transcription factor, putative, expressed
Os.49615.1.S1_at	LOC_Os03g45960	5.38132	7.25336e-05	thaumatin, putative, expressed
Os.12761.1.S1_at	LOC_Os03g46060	3.73533	0.000700702	thaumatin family domain containing protein, expressed
Os.459.1.S1_at	LOC_Os03g46070	10.5286	0.000319384	thaumatin, putative, expressed
Os.49519.1.S1_at	LOC_Os03g46770	-7.53769	0.000418778	RNA recognition motif containing protein, expressed
Os.6620.1.S1_at	LOC_Os03g52390	8.31642	2.33944e-09	PIII1 - Proteinase inhibitor II family protein precursor, expressed
Os.12286.1.S1_at	LOC_Os03g52690	-4.05818	3.7738e-06	CBS domain containing membrane protein, putative, expressed
Os.11707.1.A1_at	LOC_Os03g54130	29.6961	6.83517e-07	cysteine protease 1 precursor, putative, expressed
Os.46616.1.S1_at	LOC_Os03g55420	18.8178	8.63319e-08	peroxidase precursor, putative, expressed
Os.7912.1.S1_at	LOC_Os03g55540	6.18929	9.96332e-05	ZOS3-18 - C2H2 zinc finger protein, expressed
Os.57471.1.S1_x_at	LOC_Os03g61970	-4.7588	1.56951e-05	actin, putative, expressed
Os.53006.1.S1_at	LOC_Os03g63870	-10.3484	1.09838e-07	expressed protein
Os.24830.1.S1_at	LOC_Os04g08390	-4.4945	3.07367e-08	Leucine Rich Repeat family protein, expressed
Os.52963.1.S1_at	LOC_Os04g08824	3.79837	4.16283e-08	cytochrome P450, putative, expressed
Os.23745.1.S1_at	LOC_Os04g13220	6.38794	3.65833e-05	ABC transporter family protein, putative, expressed
Os.9523.1.S1_at	LOC_Os04g32620	8.18124	2.67078e-05	ethylene-responsive transcription factor ERF114, putative, expressed
Os.7991.1.S1_at	LOC_Os04g41620	46.6055	8.66325e-08	CHIT2 - Chitinase family protein precursor, expressed
Os.10166.1.S1_at	LOC_Os04g41680	9.71856	1.86014e-07	CHIT3 - Chitinase family protein precursor, expressed
Os.52150.1.S1_at	LOC_Os04g45970	3.4363	0.000928801	glutamate dehydrogenase protein, putative, expressed
Os.7879.1.S1_at	LOC_Os04g56400	-3.14409	0.000100667	glutamine synthetase, catalytic domain containing protein, expressed
Os.55340.1.S1_at	LOC_Os04g57130	15.8884	2.17493e-07	dirigent-like protein pDIR17, putative, expressed
Os.14938.1.S1_at	LOC_Os05g01140	-22.3447	2.8261e-07	methyltransferase, putative, expressed
OsAffx.14605.1.S1_s_at	LOC_Os05g09020	3.2878	0.00030643	OsWRKY67 - Superfamily of TFs having WRKY and zinc finger domains, expressed
Os.37717.1.A2_s_at	LOC_Os05g15770	6.1795	0.000173944	glycosyl hydrolase, putative, expressed
Os.7947.1.S1_x_at	LOC_Os05g31140	11.3673	3.46386e-05	glycosyl hydrolases family 17, putative, expressed
Os.22783.1.S1_s_at	LOC_Os05g31750	-5.14679	1.74561e-05	annexin, putative, expressed
Os.47564.1.S1_at	LOC_Os05g33140	32.4828	1.77564e-10	CHIT5 - Chitinase family protein precursor, expressed
Os.45929.1.S1_at	LOC_Os05g34170	-3.34498	0.000492135	tubulin/FtsZ domain containing protein, putative, expressed
Os.11355.1.S1_at	LOC_Os05g36290	3.46171	7.38079e-05	actin, putative, expressed
Os.20329.1.S1_at	LOC_Os05g38480	-3.54144	4.29018e-06	kinesin motor domain containing protein, putative, expressed
Os.38581.1.S1_s_at	LOC_Os05g38530	3.23956	0.000732643	DnaK family protein, putative, expressed
Os.24881.1.A1_at	LOC_Os05g41390	-9.00251	8.78493e-05	cyclin, putative, expressed
Os.40018.1.S1_at	LOC_Os05g45410	4.90059	0.00032728	HSF-type DNA-binding domain containing protein, expressed
Os.4518.2.S1_x_at	LOC_Os06g02490	14.9301	3.33982e-06	acyl CoA binding protein, putative, expressed
OsAffx.30475.9.S1_s_at	LOC_Os06g02980	-3.59315	5.59081e-05	ATP synthase F1, epsilon subunit family protein
Os.9043.1.S1_at	LOC_Os06g03720	-3.38583	0.000497471	ribonucleoside-diphosphate reductase small chain, putative, expressed
Os.21318.1.S1_at	LOC_Os06g04510	-3.31875	0.000811526	enolase, putative, expressed
Os.11183.1.S1_at	LOC_Os06g18000	3.84898	0.000275794	protein kinase domain containing protein, expressed
Os.52682.1.S1_at	LOC_Os06g22440	7.98215	2.76232e-05	SAM dependent carboxyl methyltransferase, putative, expressed
Os.53667.1.S1_at	LOC_Os06g35480	-5.73995	3.60095e-05	peroxidase precursor, putative, expressed
Os.10570.1.S1_at	LOC_Os06g35960	5.11773	0.00091883	HSF-type DNA-binding domain containing protein, expressed
Os.11189.1.S1_at	LOC_Os06g47650	6.16962	1.09298e-05	phytosulfokine receptor precursor, putative, expressed
Os.2617.2.S1_a_at	LOC_Os06g48810	3.1295	0.000457952	OsHKT2;1 - Na+ transporter, expressed
Os.2692.1.S1_x_at	LOC_Os06g51050	10.253	0.000252949	CHIT7 - Chitinase family protein precursor, expressed
Os.22000.1.S1_at	LOC_Os06g51060	12.6113	6.4761e-05	CHIT8 - Chitinase family protein precursor, expressed
Os.12627.1.S1_at	LOC_Os07g04840	-4.00274	0.00076738	PsbP, putative, expressed
OsAffx.28293.1.S1_at	LOC_Os07g05800	7.89359	1.51428e-06	glutathione S-transferase, N-terminal domain containing protein, expressed
Os.8118.1.S1_at	LOC_Os07g26630	-13.3091	0.000647022	aquaporin protein, putative, expressed
Os.53509.1.S1_at	LOC_Os07g28570	3.32032	5.76781e-06	leucine rich repeat protein, putative, expressed
OsAffx.17404.1.S1_at	LOC_Os07g31800	-4.08926	5.36017e-08	NB-ARC domain containing protein, expressed
Os.52482.1.S1_at	LOC_Os07g36630	-3.85986	0.000187494	CSLF8 - cellulose synthase-like family F; beta1,3;1,4 glucan synthase, expressed
Os.2248.1.S1_at	LOC_Os07g37030	-4.13039	0.000401939	cytochrome b6-f complex iron-sulfur subunit, chloroplast precursor, putative, expressed
Os.14271.1.S1_at	LOC_Os07g43810	-5.80844	0.000515163	RNA recognition motif containing protein, putative, expressed
Os.46402.1.S1_at	LOC_Os07g44180	-3.43721	4.42469e-05	OsRCI2-10 - Hydrophobic protein LTI6A, expressed
Os.13972.1.S1_at	LOC_Os07g44430	8.01783	6.49827e-05	peroxiredoxin, putative
Os.50643.2.S1_x_at	LOC_Os07g44690	-3.13549	0.000727254	HSF-type DNA-binding domain containing protein, expressed
Os.22086.1.S1_at	LOC_Os07g48020	13.5671	3.26062e-05	peroxidase precursor, putative, expressed
Os.32634.1.S1_at	LOC_Os07g48870	5.42881	0.000532575	MYB family transcription factor, putative, expressed
Os.52833.1.S1_at	LOC_Os08g02110	15.6747	0.000798432	peroxidase precursor, putative, expressed
OsAffx.5702.1.S1_s_at	LOC_Os08g04560	3.37225	0.000803349	decarboxylase, putative, expressed
Os.53880.1.S1_at	LOC_Os08g26880	3.64325	0.000142902	bZIP transcription factor domain containing protein, expressed
Os.51490.1.S1_at	LOC_Os08g28670	10.513	1.46798e-08	pathogenesis-related Bet v I family protein, putative, expressed
Os.11945.1.S1_at	LOC_Os08g29660	6.09718	2.2964e-05	OsWRKY69 - Superfamily of TFs having WRKY and zinc finger domains, expressed
Os.32734.1.S1_at	LOC_Os08g32600	-3.15407	1.59133e-06	STE_MEKK_ste11_MAP3K.21 - STE kinases include homologs to sterile 7, sterile 11 and sterile 20 from yeast, expressed
Os.4867.1.S1_at	LOC_Os08g40680	7.27494	2.24326e-05	glycosyl hydrolase, putative, expressed
Os.54937.1.S1_at	LOC_Os08g41780	3.11091	0.000335482	triacylglycerol lipase precursor, putative, expressed
Os.55763.1.S1_at	LOC_Os08g42690	-4.61012	5.68211e-06	ankyrin repeat domain containing protein, expressed
Os.53814.1.S1_at	LOC_Os09g04050	3.43836	0.000514829	dehydrogenase, putative, expressed
OsAffx.29964.2.S1_at	LOC_Os09g21510	-4.37802	3.81043e-05	STE_MEKK_ste11_MAP3K.2 - STE kinases include homologs to sterile 7, sterile 11 and sterile 20 from yeast
Os.25606.1.S1_at	LOC_Os09g25060	21.2276	0.000510951	OsWRKY76 - Superfamily of TFs having WRKY and zinc finger domains, expressed
Os.27176.1.S1_at	LOC_Os09g28354	3.20164	0.000195555	CPuORF39 - conserved peptide uORF-containing transcript, expressed
Os.52451.1.A1_at	LOC_Os09g28440	150.76	0.000125807	AP2 domain containing protein, expressed
Os.7530.1.S1_at	LOC_Os09g29710	3.15841	0.000220876	beta-expansin precursor, putative, expressed
OsAffx.18009.1.S1_s_at	LOC_Os09g36280	-3.60639	3.92214e-05	glycosyl hydrolases family 17, putative, expressed
Os.158.1.S1_at	LOC_Os10g02070	11.6308	6.46827e-05	peroxidase precursor, putative, expressed
Os.3985.1.S1_at	LOC_Os10g02480	6.25152	8.28318e-08	oxidoreductase, aldo/keto reductase family protein, putative, expressed
OsAffx.30270.1.S1_at	LOC_Os10g04060	4.17759	0.000133369	powdery mildew resistance protein PM3b, putative
Os.9421.1.S1_at	LOC_Os10g11500	8.85642	0.000475435	SCP-like extracellular protein, expressed
Os.46477.1.S1_at	LOC_Os10g28060	-3.55727	0.000387644	3-ketoacyl-CoA synthase, putative, expressed
Os.2344.1.S1_at	LOC_Os10g28230	-4.19447	0.000244694	Core histone H2A/H2B/H3/H4 domain containing protein, putative, expressed
Os.5622.1.S1_at	LOC_Os10g33140	3.58987	0.000654759	hcrVf2 protein, putative, expressed
Os.2322.1.S1_at	LOC_Os10g33250	7.24355	0.000493016	WAX2, putative, expressed
Os.19742.1.S1_at	LOC_Os10g36650	-6.30343	0.000164551	actin, putative, expressed
Os.5099.1.S1_at	LOC_Os10g39170	-8.79309	0.000891119	peroxidase precursor, putative, expressed
Os.4607.1.S1_at	LOC_Os10g39740	-4.13672	7.10584e-05	glutathione S-transferase, putative, expressed
Os.55595.1.S1_at	LOC_Os11g02100	32.4022	2.98701e-07	peroxidase precursor, putative, expressed
Os.26565.1.S1_a_at	LOC_Os11g02400	18.8809	4.18312e-11	LTPL8 - Protease inhibitor/seed storage/LTP family protein precursor, expressed
Os.52223.1.S1_at	LOC_Os11g12000	3.11416	7.57683e-05	NBS-LRR disease resistance protein, putative, expressed
Os.49889.1.S1_at	LOC_Os11g16530	4.28896	5.42266e-07	mal, putative, expressed
Os.53210.1.S1_at	LOC_Os11g26760	-14.0116	0.000333202	dehydrin, putative, expressed
Os.55827.1.S1_at	LOC_Os11g29870	22.8801	2.62121e-05	OsWRKY72 - Superfamily of TFs having WRKY and zinc finger domains, expressed
Os.34523.1.S1_at	LOC_Os11g30500	-16.9107	0.000205738	HVA22, putative, expressed
Os.49950.1.S1_at	LOC_Os11g35450	4.08056	2.30787e-07	leucine-rich repeat receptor protein kinase EXS precursor, putative, expressed
Os.52375.1.S1_at	LOC_Os11g37860	5.09136	1.32501e-05	stripe rust resistance protein Yr10, putative, expressed
Os.20230.1.S1_at	LOC_Os11g37950	7.88403	1.29076e-05	WIP3 - Wound-induced protein precursor, expressed
Os.20289.1.S1_at	LOC_Os11g37960	18.4933	3.78026e-07	WIP4 - Wound-induced protein precursor, expressed
Os.8178.1.S1_at	LOC_Os11g37970	23.3076	1.0518e-05	WIP5 - Wound-induced protein precursor, expressed
Os.57536.1.S1_at	LOC_Os11g40150	-4.18721	6.41412e-07	DNA repair protein Rad51, putative, expressed
Os.49931.1.S1_at	LOC_Os11g43250	-5.25172	1.08478e-06	Leucine Rich Repeat family protein, expressed
OsAffx.31459.1.S1_at	LOC_Os11g43700	3.76728	1.31208e-07	RGH1A, putative, expressed
Os.2867.1.A1_at	LOC_Os11g45740	11.9834	4.0226e-05	MYB family transcription factor, putative, expressed
Os.12096.4.S1_s_at	LOC_Os12g01530	-3.72522	2.53973e-05	ferritin-1, chloroplast precursor, putative, expressed
Os.36779.1.S1_s_at	LOC_Os12g02330	12.1883	5.36471e-09	LTPL13 - Protease inhibitor/seed storage/LTP family protein precursor, expressed
Os.47560.1.S1_at	LOC_Os12g06660	-19.0279	0.000151926	actin, putative, expressed
Os.49307.1.S1_at	LOC_Os12g22284	-5.04969	7.43598e-06	white-brown complex homolog protein 11, putative, expressed
OsAffx.19882.1.S1_at	LOC_Os12g29290	-3.1386	0.000101605	disease resistance protein RGA3, putative, expressed
OsAffx.32039.1.S1_x_at	LOC_Os12g35610	-3.17245	0.000875597	respiratory burst oxidase, putative, expressed
Os.20224.1.S1_at	LOC_Os12g37690	8.58018	1.41336e-05	MYB family transcription factor, putative, expressed
OsAffx.32170.1.S1_at	LOC_Os12g43450	12.0571	1.10906e-05	thaumatin family domain containing protein, expressed
GO:0006869	lipid transport
Probeset ID	LOC_ID	Fold-Change	p-value	Annotation
Os.7317.2.S1_at	LOC_Os01g68589	-10.9805	6.24372e-05	LTPL39 - Protease inhibitor/seed storage/LTP family protein precursor, expressed
Os.12829.1.S1_at	LOC_Os02g44320	-23.8683	0.000356748	LTPL113 - Protease inhibitor/seed storage/LTP family protein precursor, expressed
Os.10171.1.S1_at	LOC_Os03g01300	8.73849	0.000246877	LTPL114 - Protease inhibitor/seed storage/LTP family protein precursor, expressed
OsAffx.27248.1.S1_x_at	LOC_Os05g40010	3.42178	2.76602e-07	LTPL17 - Protease inhibitor/seed storage/LTP family protein precursor, expressed
Os.4518.2.S1_x_at	LOC_Os06g02490	14.9301	3.33982e-06	acyl CoA binding protein, putative, expressed
Os.26482.1.S1_at	LOC_Os10g40420	-6.2224	2.82123e-05	LTPL138 - Protease inhibitor/seed storage/LTP family protein precursor, expressed
Os.7567.1.S1_at	LOC_Os10g40614	-15.8607	0.000976583	LTPL147 - Protease inhibitor/seed storage/LTP family protein precursor, expressed
Os.27520.1.S1_at	LOC_Os11g02389	5.33821	0.000188369	protease inhibitor/seed storage/LTP family, putative, expressed
Os.26565.1.S1_a_at	LOC_Os11g02400	18.8809	4.18312e-11	LTPL8 - Protease inhibitor/seed storage/LTP family protein precursor, expressed
Os.10615.1.S1_s_at	LOC_Os12g02310	4.59272	2.78014e-06	LTPL11 - Protease inhibitor/seed storage/LTP family protein precursor, expressed
OsAffx.26050.1.S1_at	LOC_Os12g02320	4.52105	6.10002e-05	LTPL12 - Protease inhibitor/seed storage/LTP family protein precursor, expressed
GO:0009607	response to biotic stimulus
Probeset ID	LOC_ID	Fold-Change	p-value	Annotation
Os.12560.1.S1_s_at	LOC_Os01g02060	-6.72507	0.000132471	TOO MANY MOUTHS precursor, putative, expressed
Os.1977.1.S1_a_at	LOC_Os01g02400	3.99866	5.01759e-06	protein kinase domain containing protein, expressed
Os.13965.1.S1_at	LOC_Os01g28500	10.3322	1.50802e-09	SCP-like extracellular protein, expressed
Os.33042.1.S1_at	LOC_Os01g49200	-6.73059	4.81265e-07	microtubule associated protein, putative, expressed
Os.4159.1.S1_at	LOC_Os01g51570	7.79469	0.000353347	glycosyl hydrolases family 17, putative, expressed
Os.2416.1.S1_a_at	LOC_Os01g71340	8.00275	1.05416e-05	glycosyl hydrolases family 17, putative, expressed
Os.32115.1.S1_at	LOC_Os01g71350	37.2522	2.48202e-09	glycosyl hydrolases family 17, putative, expressed
Os.1385.1.S1_at	LOC_Os01g71670	6.31352	1.46014e-07	glycosyl hydrolases family 17, putative, expressed
Os.4251.1.S1_at	LOC_Os02g09940	-3.71446	3.61169e-05	peroxiredoxin, putative, expressed
Os.12268.1.S1_at	LOC_Os02g53180	3.29672	0.000536966	1-aminocyclopropane-1-carboxylate oxidase protein, putative, expressed
Os.10171.1.S1_at	LOC_Os03g01300	8.73849	0.000246877	LTPL114 - Protease inhibitor/seed storage/LTP family protein precursor, expressed
Os.4327.1.S1_at	LOC_Os03g03700	10.7458	0.000107722	MLO domain containing protein, putative, expressed
Os.1191.1.S1_at	LOC_Os03g04060	28.6885	4.10723e-06	CHIT16 - Chitinase family protein precursor, expressed
Os.17182.1.S1_at	LOC_Os03g04570	-5.38696	0.000319826	peptide transporter PTR3-A, putative, expressed
Os.7611.1.S1_at	LOC_Os03g06670	-7.52281	1.22484e-05	Core histone H2A/H2B/H3/H4 domain containing protein, putative, expressed
Os.54400.1.S1_at	LOC_Os03g31430	30.8742	4.29391e-09	terpene synthase, N-terminal domain containing protein
Os.49615.1.S1_at	LOC_Os03g45960	5.38132	7.25336e-05	thaumatin, putative, expressed
Os.12761.1.S1_at	LOC_Os03g46060	3.73533	0.000700702	thaumatin family domain containing protein, expressed
Os.459.1.S1_at	LOC_Os03g46070	10.5286	0.000319384	thaumatin, putative, expressed
Os.11707.1.A1_at	LOC_Os03g54130	29.6961	6.83517e-07	cysteine protease 1 precursor, putative, expressed
Os.24830.1.S1_at	LOC_Os04g08390	-4.4945	3.07367e-08	Leucine Rich Repeat family protein, expressed
Os.52963.1.S1_at	LOC_Os04g08824	3.79837	4.16283e-08	cytochrome P450, putative, expressed
Os.23745.1.S1_at	LOC_Os04g13220	6.38794	3.65833e-05	ABC transporter family protein, putative, expressed
Os.49780.1.S1_x_at	LOC_Os04g51050	4.03228	7.85645e-07	OsWAK53b - OsWAK receptor-like protein kinase, expressed
Os.51125.1.S1_at	LOC_Os04g59370	-5.11953	2.87923e-07	thaumatin, putative, expressed
OsAffx.14605.1.S1_s_at	LOC_Os05g09020	3.2878	0.00030643	OsWRKY67 - Superfamily of TFs having WRKY and zinc finger domains, expressed
Os.7947.1.S1_x_at	LOC_Os05g31140	11.3673	3.46386e-05	glycosyl hydrolases family 17, putative, expressed
Os.47564.1.S1_at	LOC_Os05g33140	32.4828	1.77564e-10	CHIT5 - Chitinase family protein precursor, expressed
Os.38581.1.S1_s_at	LOC_Os05g38530	3.23956	0.000732643	DnaK family protein, putative, expressed
OsAffx.30475.9.S1_s_at	LOC_Os06g02980	-3.59315	5.59081e-05	ATP synthase F1, epsilon subunit family protein
Os.2692.1.S1_x_at	LOC_Os06g51050	10.253	0.000252949	CHIT7 - Chitinase family protein precursor, expressed
Os.22000.1.S1_at	LOC_Os06g51060	12.6113	6.4761e-05	CHIT8 - Chitinase family protein precursor, expressed
Os.12627.1.S1_at	LOC_Os07g04840	-4.00274	0.00076738	PsbP, putative, expressed
Os.53509.1.S1_at	LOC_Os07g28570	3.32032	5.76781e-06	leucine rich repeat protein, putative, expressed
Os.2248.1.S1_at	LOC_Os07g37030	-4.13039	0.000401939	cytochrome b6-f complex iron-sulfur subunit, chloroplast precursor, putative, expressed
Os.51490.1.S1_at	LOC_Os08g28670	10.513	1.46798e-08	pathogenesis-related Bet v I family protein, putative, expressed
Os.11945.1.S1_at	LOC_Os08g29660	6.09718	2.2964e-05	OsWRKY69 - Superfamily of TFs having WRKY and zinc finger domains, expressed
Os.54937.1.S1_at	LOC_Os08g41780	3.11091	0.000335482	triacylglycerol lipase precursor, putative, expressed
Os.55763.1.S1_at	LOC_Os08g42690	-4.61012	5.68211e-06	ankyrin repeat domain containing protein, expressed
Os.25606.1.S1_at	LOC_Os09g25060	21.2276	0.000510951	OsWRKY76 - Superfamily of TFs having WRKY and zinc finger domains, expressed
Os.52451.1.A1_at	LOC_Os09g28440	150.76	0.000125807	AP2 domain containing protein, expressed
OsAffx.18009.1.S1_s_at	LOC_Os09g36280	-3.60639	3.92214e-05	glycosyl hydrolases family 17, putative, expressed
Os.9421.1.S1_at	LOC_Os10g11500	8.85642	0.000475435	SCP-like extracellular protein, expressed
Os.2344.1.S1_at	LOC_Os10g28230	-4.19447	0.000244694	Core histone H2A/H2B/H3/H4 domain containing protein, putative, expressed
Os.5622.1.S1_at	LOC_Os10g33140	3.58987	0.000654759	hcrVf2 protein, putative, expressed
Os.2322.1.S1_at	LOC_Os10g33250	7.24355	0.000493016	WAX2, putative, expressed
Os.49950.1.S1_at	LOC_Os11g35450	4.08056	2.30787e-07	leucine-rich repeat receptor protein kinase EXS precursor, putative, expressed
Os.20230.1.S1_at	LOC_Os11g37950	7.88403	1.29076e-05	WIP3 - Wound-induced protein precursor, expressed
Os.20289.1.S1_at	LOC_Os11g37960	18.4933	3.78026e-07	WIP4 - Wound-induced protein precursor, expressed
Os.8178.1.S1_at	LOC_Os11g37970	23.3076	1.0518e-05	WIP5 - Wound-induced protein precursor, expressed
Os.27423.1.S1_x_at	LOC_Os12g06340	3.74388	3.03889e-07	BEL1-like homeodomain transcription factor, putative, expressed
Os.5031.1.S1_at	LOC_Os12g36830	9.02722	4.04089e-05	pathogenesis-related Bet v I family protein, putative, expressed
Os.2423.1.S1_at	LOC_Os12g36850	7.97489	0.000134918	pathogenesis-related Bet v I family protein, putative, expressed
Os.165.1.S1_at	LOC_Os12g36880	40.3812	1.42882e-07	pathogenesis-related Bet v I family protein, putative, expressed
OsAffx.32170.1.S1_at	LOC_Os12g43450	12.0571	1.10906e-05	thaumatin family domain containing protein, expressed
GO:0009719	response to endogenous stimulus
Probeset ID	LOC_ID	Fold-Change	p-value	Annotation
Os.6418.1.S1_at	LOC_Os01g07530	-7.00536	0.000209633	uncharacterized glycosyltransferase, putative, expressed
OsAffx.21972.1.S1_at	LOC_Os01g19330	23.0963	2.17598e-05	MYB family transcription factor, putative, expressed
Os.13965.1.S1_at	LOC_Os01g28500	10.3322	1.50802e-09	SCP-like extracellular protein, expressed
Os.17265.1.S1_at	LOC_Os01g29150	-3.36821	8.55587e-05	cytochrome P450 72A1, putative, expressed
Os.6367.1.S1_a_at	LOC_Os01g48060	-3.37002	0.000103941	auxin response factor, putative, expressed
Os.32252.1.S1_at	LOC_Os01g48446	6.93825	0.000125491	no apical meristem protein, putative, expressed
Os.11608.1.S1_at	LOC_Os01g53880	3.74688	0.000309025	OsIAA6 - Auxin-responsive Aux/IAA gene family member, expressed
Os.36449.1.S1_at	LOC_Os01g57610	5.47636	7.62608e-06	OsGH3.1 - Probable indole-3-acetic acid-amido synthetase, expressed
Os.33244.1.S1_at	LOC_Os01g62900	-4.00191	0.000888843	amino acid kinase, putative, expressed
Os.12199.1.S1_at	LOC_Os01g66120	3.47598	0.000324107	No apical meristem protein, putative, expressed
Os.16326.1.S1_at	LOC_Os02g17780	-5.13004	0.000925518	ent-kaurene synthase, chloroplast precursor, putative, expressed
Os.7028.1.S1_at	LOC_Os02g45710	3.84181	7.75222e-05	zinc finger, C3HC4 type domain containing protein, expressed
Os.1191.1.S1_at	LOC_Os03g04060	28.6885	4.10723e-06	CHIT16 - Chitinase family protein precursor, expressed
Os.17182.1.S1_at	LOC_Os03g04570	-5.38696	0.000319826	peptide transporter PTR3-A, putative, expressed
Os.16895.1.A1_at	LOC_Os03g17300	3.48861	1.84136e-05	TKL_IRAK_CrRLK1L-1.7 - The CrRLK1L-1 subfamily has homology to the CrRLK1L homolog, expressed
Os.14823.1.S1_s_at	LOC_Os03g20090	16.6467	0.000134118	MYB family transcription factor, putative, expressed
Os.11707.1.A1_at	LOC_Os03g54130	29.6961	6.83517e-07	cysteine protease 1 precursor, putative, expressed
Os.7912.1.S1_at	LOC_Os03g55540	6.18929	9.96332e-05	ZOS3-18 - C2H2 zinc finger protein, expressed
Os.57471.1.S1_x_at	LOC_Os03g61970	-4.7588	1.56951e-05	actin, putative, expressed
OsAffx.25907.2.S1_at	LOC_Os04g07150	-3.21516	1.61738e-05	AGAP002737-PA, putative
OsAffx.25910.1.S1_at	LOC_Os04g07600	-3.41095	0.000272757	AGAP002737-PA, putative
Os.9523.1.S1_at	LOC_Os04g32620	8.18124	2.67078e-05	ethylene-responsive transcription factor ERF114, putative, expressed
Os.6328.1.S1_at	LOC_Os04g41570	3.03616	4.22444e-05	ethylene-responsive protein related, putative, expressed
Os.49848.1.S1_at	LOC_Os04g50770	3.5045	4.0517e-05	MYB family transcription factor, putative, expressed
Os.24952.1.S1_at	LOC_Os04g57720	3.10697	4.44929e-06	OsRR6 type-A response regulator, expressed
Os.14938.1.S1_at	LOC_Os05g01140	-22.3447	2.8261e-07	methyltransferase, putative, expressed
Os.23082.1.S1_at	LOC_Os05g01256	-3.5468	0.000237469	helix-loop-helix DNA-binding domain containing protein, expressed
OsAffx.14605.1.S1_s_at	LOC_Os05g09020	3.2878	0.00030643	OsWRKY67 - Superfamily of TFs having WRKY and zinc finger domains, expressed
Os.22783.1.S1_s_at	LOC_Os05g31750	-5.14679	1.74561e-05	annexin, putative, expressed
Os.47564.1.S1_at	LOC_Os05g33140	32.4828	1.77564e-10	CHIT5 - Chitinase family protein precursor, expressed
Os.25619.1.S1_at	LOC_Os05g36270	4.64414	3.2087e-06	fructose-1,6-bisphosphatase, putative, expressed
Os.11355.1.S1_at	LOC_Os05g36290	3.46171	7.38079e-05	actin, putative, expressed
Os.8618.1.S1_at	LOC_Os05g44810	3.0015	0.000135508	OsIAA18 - Auxin-responsive Aux/IAA gene family member, expressed
Os.21318.1.S1_at	LOC_Os06g04510	-3.31875	0.000811526	enolase, putative, expressed
Os.52682.1.S1_at	LOC_Os06g22440	7.98215	2.76232e-05	SAM dependent carboxyl methyltransferase, putative, expressed
Os.27837.2.S1_x_at	LOC_Os06g37450	-5.31449	0.000295188	GATA zinc finger domain containing protein, expressed
OsAffx.28169.1.S1_at	LOC_Os06g48250	3.14584	0.00098636	ATPase, putative, expressed
Os.2692.1.S1_x_at	LOC_Os06g51050	10.253	0.000252949	CHIT7 - Chitinase family protein precursor, expressed
Os.22000.1.S1_at	LOC_Os06g51060	12.6113	6.4761e-05	CHIT8 - Chitinase family protein precursor, expressed
Os.21805.1.S1_s_at	LOC_Os06g51320	-15.3753	0.000226006	GASR8 - Gibberellin-regulated GASA/GAST/Snakin family protein precursor, expressed
Os.8118.1.S1_at	LOC_Os07g26630	-13.3091	0.000647022	aquaporin protein, putative, expressed
Os.37213.1.S1_at	LOC_Os07g29310	-7.41274	1.63737e-05	OsSAUR30 - Auxin-responsive SAUR gene family member, expressed
Os.48981.1.S1_at	LOC_Os07g40240	-7.45841	0.000700668	GASR9 - Gibberellin-regulated GASA/GAST/Snakin family protein precursor, expressed
Os.14271.1.S1_at	LOC_Os07g43810	-5.80844	0.000515163	RNA recognition motif containing protein, putative, expressed
Os.13972.1.S1_at	LOC_Os07g44430	8.01783	6.49827e-05	peroxiredoxin, putative
Os.32634.1.S1_at	LOC_Os07g48870	5.42881	0.000532575	MYB family transcription factor, putative, expressed
Os.26957.1.A1_a_at	LOC_Os08g10080	9.22654	2.54114e-07	no apical meristem protein, putative, expressed
Os.12452.1.S1_s_at	LOC_Os08g36910	-35.5843	0.000127485	alpha-amylase precursor, putative, expressed
Os.14256.1.S1_a_at	LOC_Os09g36930	-23.2315	4.8715e-09	aquaporin protein, putative, expressed
Os.39652.1.S1_at	LOC_Os09g37330	3.62978	2.27328e-05	OsSAUR39 - Auxin-responsive SAUR gene family member, expressed
Os.9421.1.S1_at	LOC_Os10g11500	8.85642	0.000475435	SCP-like extracellular protein, expressed
Os.19742.1.S1_at	LOC_Os10g36650	-6.30343	0.000164551	actin, putative, expressed
Os.13014.1.S1_a_at	LOC_Os10g38140	4.51492	6.31637e-05	glutathione S-transferase, putative, expressed
Os.9101.1.S1_at	LOC_Os10g38780	3.47035	1.72222e-05	glutathione S-transferase, putative, expressed
Os.26565.1.S1_a_at	LOC_Os11g02400	18.8809	4.18312e-11	LTPL8 - Protease inhibitor/seed storage/LTP family protein precursor, expressed
Os.37430.1.S1_at	LOC_Os11g04720	4.88478	1.65397e-05	OsRR10 type-A response regulator, expressed
OsAffx.7026.1.S1_at	LOC_Os11g06820	-3.46687	0.000433564	transmembrane amino acid transporter protein, putative, expressed
Os.34523.1.S1_at	LOC_Os11g30500	-16.9107	0.000205738	HVA22, putative, expressed
Os.20230.1.S1_at	LOC_Os11g37950	7.88403	1.29076e-05	WIP3 - Wound-induced protein precursor, expressed
Os.20289.1.S1_at	LOC_Os11g37960	18.4933	3.78026e-07	WIP4 - Wound-induced protein precursor, expressed
Os.8178.1.S1_at	LOC_Os11g37970	23.3076	1.0518e-05	WIP5 - Wound-induced protein precursor, expressed
Os.2867.1.A1_at	LOC_Os11g45740	11.9834	4.0226e-05	MYB family transcription factor, putative, expressed
Os.36779.1.S1_s_at	LOC_Os12g02330	12.1883	5.36471e-09	LTPL13 - Protease inhibitor/seed storage/LTP family protein precursor, expressed
Os.27423.1.S1_x_at	LOC_Os12g06340	3.74388	3.03889e-07	BEL1-like homeodomain transcription factor, putative, expressed
Os.47560.1.S1_at	LOC_Os12g06660	-19.0279	0.000151926	actin, putative, expressed
Os.7101.1.S1_at	LOC_Os12g16200	3.22423	7.14368e-05	glutathione synthetase, chloroplast precursor, putative, expressed
Os.49307.1.S1_at	LOC_Os12g22284	-5.04969	7.43598e-06	white-brown complex homolog protein 11, putative, expressed
Os.20224.1.S1_at	LOC_Os12g37690	8.58018	1.41336e-05	MYB family transcription factor, putative, expressed
Os.53228.1.S1_at	LOC_Os12g41680	7.69832	2.36861e-07	No apical meristem protein, putative, expressed
Os.54625.1.S1_at	LOC_Os12g42020	-4.47313	1.9224e-06	AGC_PVPK_like_kin82y.20 - ACG kinases include homologs to PKA, PKG and PKC, expressed
GO:0000272	polysaccharide catabolic process
Probeset ID	LOC_ID	Fold-Change	p-value
Os.1191.1.S1_at	LOC_Os03g04060	28.6885	4.10723e-06	CHIT16 - Chitinase family protein precursor, expressed
Os.7991.1.S1_at	LOC_Os04g41620	46.6055	8.66325e-08	CHIT2 - Chitinase family protein precursor, expressed
Os.10166.1.S1_at	LOC_Os04g41680	9.71856	1.86014e-07	CHIT3 - Chitinase family protein precursor, expressed
Os.47564.1.S1_at	LOC_Os05g33140	32.4828	1.77564e-10	CHIT5 - Chitinase family protein precursor, expressed
Os.2692.1.S1_x_at	LOC_Os06g51050	10.253	0.000252949	CHIT7 - Chitinase family protein precursor, expressed
GO:0006259	DNA metabolic process
Probeset ID	LOC_ID	Fold-Change	p-value	Annotation
Os.18583.1.S1_at	LOC_Os01g07260	-6.04294	1.10245e-06	expressed protein
Os.12821.1.S1_at	LOC_Os01g31800	-8.58527	0.000183027	Core histone H2A/H2B/H3/H4 domain containing protein, putative, expressed
Os.47996.1.A1_at	LOC_Os01g36390	-6.91669	2.45208e-05	MCM4 - Putative minichromosome maintenance MCM complex subunit 4, expressed
Os.42285.1.S1_x_at	LOC_Os01g58550	-4.99204	0.000112031	methyladenine glycosylase, putative, expressed
Os.47313.1.A1_at	LOC_Os01g64820	-9.93009	1.56792e-05	POLA1 - Putative DNA polymerase alpha catalytic subunit, expressed
Os.34202.1.S2_at	LOC_Os02g47150	-4.94431	1.08799e-06	DNA topoisomerase 2, putative, expressed
Os.47376.1.A1_at	LOC_Os02g50630	-4.70301	8.19702e-05	E2F family transcription factor protein, putative, expressed
Os.48072.1.S1_at	LOC_Os02g55410	-4.90332	7.63732e-06	MCM5 - Putative minichromosome maintenance MCM complex subunit 5, expressed
Os.7052.1.S1_at	LOC_Os02g58220	-5.22851	0.00040312	RPA2A - Putative single-stranded DNA binding complex subunit 2, expressed
Os.1376.1.S1_at	LOC_Os03g11540	-3.86088	0.000444088	RPA1B - Putative single-stranded DNA binding complex subunit 1, expressed
Os.49519.1.S1_at	LOC_Os03g46770	-7.53769	0.000418778	RNA recognition motif containing protein, expressed
Os.53006.1.S1_at	LOC_Os03g63870	-10.3484	1.09838e-07	expressed protein
Os.40422.1.S1_at	LOC_Os05g02300	-4.53112	0.000416789	Core histone H2A/H2B/H3/H4 domain containing protein, putative, expressed
Os.54267.1.S1_at	LOC_Os05g14590	-3.89285	7.02942e-06	MCM6 - Putative minichromosome maintenance MCM complex subunit 6, expressed
Os.20329.1.S1_at	LOC_Os05g38480	-3.54144	4.29018e-06	kinesin motor domain containing protein, putative, expressed
OsAffx.27244.1.S1_x_at	LOC_Os05g39850	-7.45395	2.63664e-05	MCM3 - Putative minichromosome maintenance MCM complex subunit 3, expressed
Os.9043.1.S1_at	LOC_Os06g03720	-3.38583	0.000497471	ribonucleoside-diphosphate reductase small chain, putative, expressed
Os.10246.4.S1_x_at	LOC_Os06g06510	-6.09764	0.000397431	histone H3, putative, expressed
Os.273.1.S1_at	LOC_Os06g08790	-3.61418	2.18959e-05	ORC1 - Putative origin recognition complex subunit 1, expressed
Os.57401.1.S1_at	LOC_Os07g08500	-3.73699	2.81702e-06	C-5 cytosine-specific DNA methylase, putative, expressed
Os.9234.1.S1_at	LOC_Os07g46540	-4.06352	5.62759e-06	condensin complex subunit 1, putative, expressed
OsAffx.29587.1.S1_s_at	LOC_Os08g38300	-5.19502	2.05669e-06	Core histone H2A/H2B/H3/H4 domain containing protein, putative, expressed
Os.40106.1.A1_s_at	LOC_Os08g42600	-3.26427	0.000669222	retinoblastoma-related protein-like, putative, expressed
Os.46741.1.S1_at	LOC_Os10g01570	-3.36744	7.74855e-05	C-5 cytosine-specific DNA methylase, putative, expressed
Os.57536.1.S1_at	LOC_Os11g40150	-4.18721	6.41412e-07	DNA repair protein Rad51, putative, expressed
Os.23221.1.A1_at	LOC_Os12g19180	-3.35668	4.64586e-05	ATP binding protein, putative, expressed
Os.24951.1.S1_at	LOC_Os12g37400	-3.27433	0.000575381	MCM7 - Putative minichromosome maintenance MCM complex subunit 7, expressed
