# Supplementary material for: DWARF TILLER1, a WUSCHEL-Related Homeobox Transcription Factor, Is Required for Tiller Growth in Rice
Source: PLoS Genet. 2014 Mar 13;10(3):e1004154. doi: 10.1371/journal.pgen.1004154 (PMC3952828; doi:10.1371/journal.pgen.1004154)
Supplement: Table S4 — Cell elongation related genes in the differentially expressed in dwt1. (XLS) [file pgen.1004154.s014.xls]

## Sheet: Sheet1
Table S4. Cell elongation related genes in the differentially expressed in dwt1 mutant.
LOC_ID	p-value	Fold-Change	Annotation
LOC_Os12g06660	-19.0279	0.000151926	actin, putative, expressed
LOC_Os07g29750	-10.1415	0.00022903	OsXTH21
LOC_Os02g48730	-7.26084	2.24239e-05	rho GDP-dissociation inhibitor 1, putative, expressed
LOC_Os03g13570	-7.12029	0.000142934	OsXTH28
LOC_Os10g36650	-6.30343	0.000164551	actin, putative, expressed
LOC_Os06g41700	-4.79848	0.000408973	expansin precursor, putative, expressed
LOC_Os03g61970	-4.7588	1.56951e-05	actin, putative, expressed
LOC_Os10g10180	-4.64223	0.00092852	methyltransferase domain containing protein, putative, expressed
LOC_Os12g42020	-4.47313	1.9224e-06	AGC_PVPK_like_kin82y.20 - ACG kinases include homologs to PKA, PKG and PKC, expressed
LOC_Os07g34580	-3.91247	0.000561397	OsXTH8
LOC_Os10g39840	-3.47533	6.68108e-05	OsXTH20
LOC_Os08g44750	-3.41028	0.000398404	auxin-induced protein 5NG4, putative, expressed
LOC_Os08g42600	-3.26427	0.000669222	retinoblastoma-related protein-like, putative, expressed
LOC_Os09g29710	3.15841	0.000220876	beta-expansin precursor, putative, expressed
LOC_Os05g36290	3.46171	7.38079e-05	actin, putative, expressed
LOC_Os03g17300	3.48861	1.84136e-05	TKL_IRAK_CrRLK1L-1.7 - The CrRLK1L-1 subfamily has homology to the CrRLK1L homolog, expressed
LOC_Os04g51050	4.03228	7.85645e-07	OsWAK53b - OsWAK receptor-like protein kinase, expressed
LOC_Os07g44890	4.87549	2.17397e-05	gibberellin receptor GID1L2, putative, expressed
LOC_Os01g57610	5.47636	7.62608e-06	OsGH3.1 - Probable indole-3-acetic acid-amido synthetase, expressed
LOC_Os06g48180	9.80783	2.08553e-06	OsXTH10
LOC_Os02g57120	12.7343	7.89407e-06	HEAT repeat family protein, putative, expressed
