# Supplementary material for: DWARF TILLER1, a WUSCHEL-Related Homeobox Transcription Factor, Is Required for Tiller Growth in Rice
Source: PLoS Genet. 2014 Mar 13;10(3):e1004154. doi: 10.1371/journal.pgen.1004154 (PMC3952828; doi:10.1371/journal.pgen.1004154)
Supplement: Table S5 — Expression of genes putatively involved in different phytohormones (Gibberellin, Auxin, Brassinosteroids, Cytokinin and Strigolactone) biosynthesis and signaling pathways in shorter internode of dwt1. (XLS) [file pgen.1004154.s015.xls]

## Sheet: Sheet1
Table S5 Genes putatively involved in different phytohormones(Gibberellin, Auxin, Brassinosteroids,Cytokinin and Strigolactone) biosynthesis and signaling pathways that were changed in shorter internode(1cm) of dwt1 mutant
GA
Gene name	Probe_ID	LOC_ID	P Value	Fold-Change	Annotation
Biosynthesis
CPS	Os.16326.1.S1_at	LOC_Os02g17780	0.000925518	-5.13004	Kaurene synthase A.
KS	OsAffx.27508.22.S1_s_at	LOC_Os04g52230	0.00245429	1.35923	Terpene synthase, metal-binding domain containing protein.
KO2	Os.6206.2.S1_x_at	LOC_Os06g37330	0.542223	1.06212	Cytochrome P450 701A3
KAO	Os.10689.1.S1_at	LOC_Os06g02019	0.168563	-1.21733	Ent-kaurenoic acid oxidase 2
GA20ox1	Os.48429.1.S1_at	LOC_Os03g63970	0.00584629	4.34983	Ga20 oxidase
GA20ox2	Os.19823.1.S1_at	LOC_Os01g66100	0.899506	-1.03772	Gibberellin 20-oxidase.
GA20ox3	OsAffx.28325.1.S1_at	LOC_Os07g07420	0.718667	1.03038	Gibberellin n b20-oxidase
GA20ox4	Os.27439.2.S1_at	LOC_Os05g34854	0.0111775	2.21415	Gibberellin 20-oxidase.
GA3ox1	Os.5609.1.S1_at	LOC_Os05g08540	0.733883	-1.04199	GA 3beta-hydroxylase.
Deactivation
GA2ox1	Os.1814.1.S1_a_at	LOC_Os05g06670	0.000115382	3.87712	OsGA2ox1.
GA2ox2	OsAffx.23722.3.S1_x_at	LOC_Os01g22910	0.402843	-1.08048	OsGA2ox2.
GA2ox3	Os.21634.1.S1_at	LOC_Os01g55240	0.460472	1.11951	Gibberellin 2-beta-dioxygenase
GA2ox4	OsAffx.15093.1.S1_s_at	LOC_Os05g43880	0.000780327	-3.21532	Gibberellin 2-beta-dioxygenase
GA2ox5	Os.30269.1.S1_at	LOC_Os07g01340	0.186848	1.14445	Gibberellin 2-beta-dioxygenase
GA2ox6	Os.54940.1.S1_at	LOC_Os04g44150	0.732365	-1.11846	Gibberellin 2-beta-dioxygenase
GA2ox7	Os.51835.1.S1_a_at	LOC_Os05g48700	0.161684	-1.58624	Gibberellin 2-beta-dioxygenase
GA2ox9	Os.30608.1.S1_x_at	LOC_Os02g41954	0.0259804	-2.36505	Gibberellin 2-beta-dioxygenase
GA2ox10	OsAffx.14645.1.S1_at	LOC_Os05g11810	0.0249655	-1.34513	Hypothetical protein.
EUI	Os.56168.1.S1_at	LOC_Os05g40384	0.95923	-1.00556	Cytochrome P450 family protein.
EUIL1	OsAffx.16763.1.S1_at	LOC_Os07g48330	0.946451	1.00627	Cytochrome P450 family protein.
EUIL2	Os.51389.1.S1_at	LOC_Os12g02630	0.847367	-1.0134	Cytochrome P450 family protein.
EUIL3	Os.47955.1.S1_at	LOC_Os12g02640	5.21e-05	3.33408	Cytochrome P450 family protein.
Signaling
GID1	Os.18468.1.S1_at	LOC_Os05g33730	0.17412	1.18837	Esterase/lipase/thioesterase domain containing protein.
SLR1	Os.4494.1.S1_at	LOC_Os03g49990	2.35e-05	-1.68441	Gibberellin-insensitive protein OsGAI.
SLRL1	Os.41557.1.S1_at	LOC_Os01g45860	0.0149242	-1.47045	GAI protein.
SLRL2	Os.47898.1.A1_at	LOC_Os05g49930	0.19525	-1.07672	GRAS transcription factor domain containing protein.
GID2	Os.3440.1.S2_at	LOC_Os02g36974	0.000201296	-1.44298	14-3-3-like protein GF14-6.
OsSPY	Os.27475.1.S1_at	LOC_Os08g44510	0.00848769	-1.20278	Gibberellin action negative regulator SPY.
OsSEC	OsAffx.2439.1.S1_at	LOC_Os01g68680	0.729553	1.02499	TPR-like domain containing protein.
OsGAMYB	OsAffx.2439.1.S1_at	LOC_Os01g59660	0.729553	1.02499	MYB protein
OsGAMYBL1	Os.22469.1.S1_at	LOC_Os06g40330	0.00684086	-1.22868	Gibberellin MYB transcription factor.
OsGAMYBL2	OsAffx.14939.1.S1_at	LOC_Os03g38210	0.15773	1.14919	Gibberellin MYB transcription factor.
Auxin
Gene name	Probe_ID	LOC_ID	P Value	Fold-Change	Description
Biosynthesis
OsASA1	Os.4176.1.S1_at	LOC_Os03g61120	7.15e-05	-1.72895	Anthranilate synthase alpha 1 subunit.
OsASA2	Os.7114.1.S1_s_at	LOC_Os03g15780	0.084534	1.45631	Anthranilate synthase alpha 2 subunit.
OsASB1	Os.6876.1.S1_at	LOC_Os04g38950	0.301049	2.0409	Anthranilate synthase beta subunit
OsASB2	Os.11814.1.S1_at	LOC_Os03g50880	0.0016156	1.5537	Anthranilate synthase beta subunit
OsTAA1;1	Os.37066.1.S1_at	LOC_Os01g07500	0.148481	1.41162	Allinase, C-terminal domain containing protein.
OsTAA1;2	Os.14115.1.S1_at	LOC_Os01g51980	0.324805	-1.16003	Alliinase EGF-like domain containing protein.
OsTAA1;3	Os.27958.1.S1_at	LOC_Os01g52010	0.00714752	-1.26604	Allinase, C-terminal domain containing protein.
OsTAA1;4	Os.13941.1.S1_s_at	LOC_Os05g07720	0.586085	1.03318	Alliinase EGF-like domain containing protein.
OsAAO1	Os.8217.1.S1_at	LOC_Os10g04860	0.00628211	1.20514	Aldehyde oxidase (EC 1.2.3.1).
OsAAO2	Os.15575.1.S1_at	LOC_Os03g57690	7.31e-10	3.81197	Aldehyde oxidase-2.
OsAAO3	Os.18981.1.S1_at	LOC_Os07g18120	0.0917538	1.27102	Ferredoxin domain containing protein.
OsNIT1	Os.4158.1.S1_at	LOC_Os02g42350	0.123598	1.28579	Nitrilase 2.
OsNIT2	Os.17898.1.S1_at	LOC_Os02g42330	9.42e-05	1.49477	Nitrilase 1.
OsYUCCA1	Os.4680.2.S1_x_at	LOC_Os01g45760	0.107396	1.19198	Dimethylaniline monooxygenase-like protein
OsYUCCA2	N/A	LOC_Os05g45240	N/A	N/A	N/A
OsYUCCA3	N/A	N/A	N/A	N/A	N/A
OsYUCCA4	Os.22585.1.S1_at	LOC_Os01g12490	0.0238447	-1.19208	Flavin monoxygenase-like protein floozy.
OsYUCCA5	Os.18223.1.S1_s_at	LOC_Os12g32750	0.00135423	2.2394	Flavin monoxygenase-like protein floozy.
OsYUCCA6	OsAffx.5436.1.S1_at	LOC_Os07g25540	0.0031712	1.29967	Flavin monoxygenase-like protein floozy.
OsYUCCA7	Os.52733.1.S1_at	LOC_Os04g03980	0.00519274	1.66909	Flavin monoxygenase-like protein floozy.
Signaling
COW1	Os.34206.1.S1_at	LOC_Os03g06654	0.00556205	1.27888	Dimethylaniline monooxygenase-like protein
OsTIR1;1	Os.9021.2.S1_at	LOC_Os05g05800	0.134533	1.09888	Cyclin-like F-box domain containing protein.
OsTIR1;2	Os.4961.1.S1_a_at	LOC_Os02g52230	0.0384202	-1.31557	Cyclin-like F-box domain containing protein.
OsTIR1;3	Os.10149.1.S1_x_at	LOC_Os04g32460	7.29e-05	-1.49611	Cyclin-like F-box domain containing protein.
OsTIR1;5	Os.24828.1.S1_at	LOC_Os11g31620	0.181633	-1.10733	Conserved hypothetical protein.
OsIAA1	Os.42934.1.A1_at	LOC_Os01g08320	0.159638	1.21264	AUX/IAA protein family protein.
OsIAA2	Os.19952.1.S1_at	LOC_Os01g09450	0.101347	-1.45256	AUX/IAA protein family protein.
OsIAA3	Os.12733.1.S1_at	LOC_Os01g13030	0.100319	-1.1722	AUX/IAA protein family protein.
OsIAA4	Os.18169.1.S1_at	LOC_Os01g18360	0.577084	-1.11316	AUX/IAA protein family protein.
OsIAA6	Os.11608.1.S1_at	LOC_Os01g53880	0.000309025	3.74688	AUX/IAA protein family protein.
OsIAA7	Os.7355.1.S1_at	LOC_Os02g13520	0.645467	1.19652	AUX/IAA protein family protein.
OsIAA8	Os.17655.1.S1_at	LOC_Os02g49160	0.0897066	-1.78547	AUX/IAA protein family protein.
OsIAA9	Os.23256.1.S1_at	LOC_Os02g56120	0.00743922	-1.74931	AUX/IAA protein family protein.
OsIAA10	Os.4806.1.S1_at	LOC_Os02g57250	0.0686383	-1.33391	AUX/IAA protein family protein.
OsIAA11	OsAffx.25512.1.S1_s_at	LOC_Os03g43400	0.355146	-1.13004	AUX/IAA protein family protein.
OsIAA12	Os.9945.1.S1_at	LOC_Os03g43410	0.077321	-1.25555	AUX/IAA protein family protein.
OsIAA13	Os.38289.1.S1_at	LOC_Os03g53150	0.00898761	1.24196	AUX/IAA protein family protein.
OsIAA14	Os.26512.1.S1_at	LOC_Os03g58350	0.0259292	-2.52399	AUX/IAA protein family protein.
OsIAA15	Os.4822.1.S1_at	LOC_Os05g08570	0.419957	-1.08565	AUX/IAA protein family protein.
OsIAA16	OsAffx.26801.1.S1_x_at	LOC_Os05g09480	0.00283999	2.97113	AUX/IAA protein family protein.
OsIAA17	Os.11876.1.S1_s_at	LOC_Os05g14180	0.0156477	-1.28384	AUX/IAA protein family protein.
OsIAA18	Os.8618.1.S1_at	LOC_Os05g44810	0.000135508	3.0015	AUX/IAA protein family protein.
OsIAA19	Os.8928.1.S1_at	LOC_Os05g48590	0.205577	1.35992	AUX/IAA protein family protein.
OsIAA20	Os.15798.1.S1_at	LOC_Os06g07040	0.0753889	1.61948	AUX/IAA protein family protein.
OsIAA21	Os.7687.1.S1_at	LOC_Os06g22870	0.784738	-1.02434	AUX/IAA protein family protein.
OsIAA22	Os.52594.1.S1_at	LOC_Os06g24850	4.21e-06	4.62124	AUX/IAA protein family protein.
OsIAA23	Os.49290.1.S1_at	LOC_Os06g39590	0.0155121	-1.29078	AUX/IAA protein family protein.
OsIAA24	Os.8622.1.S1_at	LOC_Os07g08460	0.0750087	-1.33309	AUX/IAA protein family protein.
OsIAA25	Os.52594.1.S1_at	LOC_Os08g01780	4.21e-06	4.62124	AUX/IAA protein family protein.
OsIAA26	Os.57199.1.S1_at	LOC_Os09g35870	0.940961	1.00584	AUX/IAA protein family protein.
OsIAA27	Os.54127.1.S1_at	LOC_Os11g11410	0.0490992	-1.66073	AUX/IAA protein family protein.
OsIAA28	OsAffx.18799.1.S1_at	LOC_Os11g11420	0.176062	1.1416	AUX/IAA protein family protein.
OsIAA29	Os.10109.1.S1_at	LOC_Os12g40890	0.00376273	-1.61408	AUX/IAA protein family protein.
OsIAA30	Os.7855.1.S1_at	LOC_Os12g40900	0.0156108	-1.54588	AUX/IAA protein family protein.
OsARF1	Os.22269.1.S1_at	LOC_Os01g13520	0.712531	-1.06597	AUX/IAA protein family protein.
OsARF2	Os.6367.1.S1_a_at	LOC_Os01g48060	0.000103941	-3.37002	Auxin response factor
OsARF3	Os.34249.1.S1_at	LOC_Os01g54990	0.00405792	-1.39248	Auxin response factor
OsARF4	Os.11696.1.S1_a_at	LOC_Os01g70270	0.644697	-1.06276	Auxin response factor
OsARF5	OsAffx.2509.1.S1_at	LOC_Os02g04810	0.977126	-1.00756	Auxin response factor
OsARF6	Os.25597.1.S1_at	LOC_Os02g06910	0.00285352	-1.34261	Auxin response factor
OsARF7	Os.21860.1.S1_at	LOC_Os02g35140	1.14e-05	-1.84723	Auxin response factor
OsARF8	OsAffx.24674.1.S1_at	LOC_Os02g41800	0.0359955	-1.36129	Auxin response factor
OsARF9	Os.17070.1.S1_at	LOC_Os04g36054	0.00147354	-1.36224	Auxin response factor
OsARF10	Os.8374.1.S1_at	LOC_Os04g43910	0.0123235	1.85935	Auxin response factor
OsARF11	Os.48513.1.S1_a_at	LOC_Os04g56850	0.0494018	-1.41503	Auxin response factor
OsARF12	Os.7177.2.S1_a_at	LOC_Os04g57610	0.0086435	-1.29629	Auxin response factor
OsARF13	Os.56150.1.S1_at	LOC_Os04g59430	0.00370429	1.55211	Auxin response factor
OsARF14	Os.50772.1.S1_at	LOC_Os05g43920	2.48e-05	-1.65103	Auxin response factor
OsARF15	Os.11036.1.S1_at	LOC_Os05g48870	0.161809	-1.3588	Auxin response factor
OsARF16	Os.22917.1.S1_at	LOC_Os06g09660	0.415016	1.29575	Auxin response factor
OsARF17	Os.22750.1.S1_at	LOC_Os06g46410	0.000530848	-1.95249	Auxin response factor
OsARF18	Os.22735.1.S1_at	LOC_Os06g47150	0.0099838	1.2388	Auxin response factor
OsARF19	Os.22271.2.S1_x_at	LOC_Os06g48950	0.040185	1.73009	Auxin response factor
OsARF20	OsAffx.28346.1.S1_at	LOC_Os07g08520	0.773404	-1.01881	Auxin response factor
OsARF21	OsAffx.28347.1.S1_at	LOC_Os07g08540	0.569642	1.05263	Auxin response factor
OsARF22	Os.48218.1.S1_at	LOC_Os08g40900	0.0367183	1.42549	Auxin response factor
OsARF23	Os.3105.1.S1_at	LOC_Os10g33940	0.0776348	1.21325	Auxin response factor
OsARF24	Os.10817.1.S1_a_at	LOC_Os11g32110	0.500547	1.10156	Auxin response factor
OsARF25	Os.18308.1.S1_at	LOC_Os12g29520	0.00165423	-1.5446	Auxin response factor
OsARF26	Os.22272.1.S1_at	LOC_Os12g41950	0.000541371	-1.27301	Auxin response factor
CK
Gene name	Probe_ID	LOC_ID	P Value	Fold-Change	Description
Biosynthesis
OsIPT1	OsAffx.25205.1.S1_at	LOC_Os03g24440	0.587792	-1.04945	Isopentenyl transferase-like domain containing protein.
OsIPT2	N/A	LOC_Os03g24240	N/A	N/A	Isopentenyl transferase-like domain containing protein.
OSIPT3	N/A	LOC_Os05g24684	N/A	N/A	Isopentenyl transferase-like domain containing protein.
OsIPT4	Os.53086.1.S1_at	LOC_Os03g59570	0.736536	1.10175	Isopentenyl transferase-like domain containing protein.
OsIPT5	OsAffx.16207.1.S1_at	LOC_Os07g11050	0.0626329	1.21684	Isopentenyl transferase-like domain containing protein.
OsIPT6	OsAffx.16167.1.S1_at	LOC_Os07g09210	0.721865	-1.03989	Isopentenyl transferase-like domain containing protein.
OsIPT7	Os.53178.1.S1_at	LOC_Os05g47840	0.848902	-1.02849	Isopentenyl transferase-like domain containing protein.
OsIPT8	OsAffx.11529.1.S1_at	LOC_Os01g49390	0.862299	-1.01689	Isopentenyl transferase-like domain containing protein.
OsCYP735A3	OsAffx.29488.1.S1_x_at	LOC_Os08g33300	0.0719921	-1.09583	Cytochrome P450 family protein.
OsCYP735A4	OsAffx.17866.1.S1_x_at	LOC_Os09g23820	0.258851	-1.0495	Cytochrome P451 family protein.
LOG	Os.11222.1.S1_at	LOC_Os01g40630	0.992127	1.00366	Conserved hypothetical protein 730 family protein.
Deactivation
OsCKX1	OsAffx.9698.1.S1_x_at	LOC_Os01g09260	0.859745	1.01559	Cytokinin dehydrogenase 1 precursor (EC 1.5.99.12) (Cytokinin oxidase 1) (CKO 1).
OsCKX3	Os.46895.1.S1_at	LOC_Os10g34230	0.655108	-1.09223	FAD linked oxidase, N-terminal domain containing protein.
OsCKX4	Os.50470.1.S1_at	LOC_Os01g71310	0.000771785	4.87471	FAD linked oxidase, N-terminal domain containing protein.
OsCKX5	Os.33309.1.S1_at	LOC_Os01g56810	0.0847898	-2.00836	FAD linked oxidase, N-terminal domain containing protein.
OsCKX6	N/A	LOC_Os02g12770	N/A	N/A	FAD linked oxidase, N-terminal domain containing protein.
OsCKX7	OsAffx.24214.1.S1_at	LOC_Os02g12780	0.374303	1.07424	FAD linked oxidase, N-terminal domain containing protein.
OsCKX8	OsAffx.26455.1.S1_at	LOC_Os04g44230	0.74347	1.02133	FAD linked oxidase, N-terminal domain containing protein.
OsCKX9	OsAffx.27093.1.S1_at	LOC_Os05g31040	1.19e-05	9.57168	FAD linked oxidase, N-terminal domain containing protein.
OsCKX10	OsAffx.15797.1.S1_at	LOC_Os06g37500	0.868013	-1.00929	FAD linked oxidase, N-terminal domain containing protein.
OsCKX11	Os.27224.1.S1_at	LOC_Os08g35860	0.365582	1.06685	FAD linked oxidase, N-terminal domain containing protein.
Signaling
OsHK1	Os.51036.1.A1_at	LOC_Os02g50480	0.809402	1.02581	Non-protein coding transcript, unclassifiable transcript.
OsHK2	Os.8454.1.S1_s_at	LOC_Os10g21810	0.000871945	1.5589	Response regulator receiver domain containing protein.
OsHK3	Os.12312.1.S1_at	LOC_Os01g69920	0.0369317	1.3406	Histidine kinase-like protein.
OsHK4	Os.51112.1.S1_at	LOC_Os03g50860	0.191929	-1.19389	Response regulator receiver domain containing protein.
OsHKL1/OsCRL4	Os.12675.1.S1_at	LOC_Os12g26940	0.0160626	1.46019	Histidine kinase.
OsHP1	Os.4702.1.S1_at	LOC_Os09g39400	0.097934	-1.09934	Histidine-containing phosphotransfer protein.
OsHP2	Os.16444.1.S1_at	LOC_Os08g44350	0.172535	-1.20475	Histidine-containing phosphotransfer protein.
OsHP3	OsAffx.21635.2.S1_at	LOC_Os01g54050	0.269834	1.06957	Histidine-containing phosphotransfer protein.
OsHP4	Os.18241.1.S1_at	LOC_Os05g44560	4.71e-05	-2.19454	Histidine-containing phosphotransfer protein.
OsHP5	OsAffx.4286.1.S1_at	LOC_Os05g09410	0.00728297	1.36878	Histidine-containing phosphotransfer protein.
OsRR1	Os.8117.1.S1_at	LOC_Os04g36070	0.402859	1.25271	Type-A response regulator.
OsRR2	Os.23942.1.A1_at	LOC_Os02g35180	0.0112669	1.65756	Type-A response regulator.
OsRR3	OsAffx.24922.1.S1_at	LOC_Os02g58350	0.0392313	1.24413	Type-A response regulator.
OsRR4	Os.15908.1.S1_s_at	LOC_Os01g72330	0.0222839	1.67763	Type-A response regulator.
OsRR5	Os.54667.1.S1_at	LOC_Os04g44280	0.805414	1.03258	Type-A response regulator.
OsRR6	Os.24952.1.S1_at	LOC_Os04g57720	4.45e-06	3.10697	Type-A response regulator.
OsRR7	OsAffx.22367.1.S1_at	LOC_Os07g26720	0.239156	-1.39891	Type-A response regulator.
OsRR8	OsAffx.29407.2.S1_at	LOC_Os08g28950	0.409464	1.04659	Type-A response regulator.
OsRR9	Os.37430.1.S1_at	LOC_Os11g04720	1.65e-05	4.88478	Type-A response regulator.
OsRR10	Os.37430.1.S1_at	LOC_Os12g04500	1.65e-05	4.88478	Type-A response regulator.
OsRR11	OsAffx.12448.1.S1_at	LOC_Os02g42060	0.158214	-1.09959	Type-A response regulator.
OsRR12	OsAffx.29407.3.S1_at	LOC_Os08g26990	0.139809	1.10097	Type-A response regulator.
OsRR13	Os.16913.1.S1_at	LOC_Os04g13470	2.42e-05	-1.48872	Type-A response regulator.
OsRR14	Os.47324.1.S1_s_at	LOC_Os03g53100	0.016402	-1.19187	Type-B response regulator.
OsRR15	OsAffx.29407.1.S1_at	LOC_Os08g28900	0.0474157	1.1622	Type-B response regulator.
OsRR16	Os.49428.1.S1_at	LOC_Os01g67770	0.983526	1.00239	Type-B response regulator.
OsRR17	Os.27847.1.S1_at	LOC_Os02g08500	2.7e-06	2.41865	Type-B response regulator.
OsRR18	Os.5243.1.S1_at	LOC_Os02g55320	0.000387718	1.84414	Type-B response regulator.
OsRR19	Os.11949.1.S1_at	LOC_Os03g12350	0.126747	1.31758	Type-B response regulator.
OsRR20	Os.19406.1.S1_at	LOC_Os06g08440	0.0013493	1.47498	Type-B response regulator.
OsRR21	OsAffx.28091.1.S1_at	LOC_Os06g43910	0.0807281	1.1349	Type-B response regulator.
OsRR22/Ehd1	OsAffx.30643.1.S1_at	LOC_Os10g32600	0.0753672	-1.06257	Type-B response regulator.
BR
Gene name	Probe_ID	LOC_ID	P Value	Fold-Change	Description
Biosynthesis
OsSMT1	Os.2224.1.S1_a_at	LOC_Os07g10600	5.44e-06	-1.59597	Cycloartenol-C24-methyltransferase.
OsHYD1	N/A	LOC_Os01g01369			Emopamil-binding family protein.
OsDWF7	Os.10829.1.S1_at	LOC_Os01g04260	0.000108093	-2.19517	Delta-7-sterol-C5(6)-desaturase
OsDWF5	Os.14546.1.S1_at	LOC_Os02g26650	0.000185504	-1.67078	7-dehydrocholesterol reductase
OsDIM	Os.7216.1.S1_at	LOC_Os10g25780	0.000295492	-2.29954	Cell elongation protein DIMINUTO (Cell elongation protein Dwarf1).
OsDET2;1	N/A	LOC_Os11g08110			(No Hit)
OsDET2;2	Os.33215.1.S1_at	LOC_Os01g63260	0.000435463	2.46617	3-oxo-5-alpha-steroid 4-dehydrogenase
OsDWARF4	OsAffx.10060.1.S1_at	LOC_Os03g12660	0.61947	-1.06268	Steroid 22-alpha-hydroxylase./CYP90B2
D11	Os.17927.2.S1_x_at	LOC_Os04g39430	0.00510839	1.74513	Cytochrome P450 family protein/CYP724B1
D2/CYP90D2	N/A	LOC_Os07g04380			Hypothetical protein.
OsCPD1	Os.23206.1.S1_at	LOC_Os11g04710	0.00296227	-2.58427	Cytochrome P450 family protein./CYP90A3
OsCPD2	Os.23206.1.S1_at	LOC_Os12g04480	0.00296227	-2.58427	E-class P450, group I family protein/CYP90A4
OsDWARF	Os.7370.1.S1_at	LOC_Os03g40540	0.0405282	-1.66267	Cytochrome P450 family protein./CYP85A1/BRD1
OsBAS1L1	Os.6960.1.S1_at	LOC_Os06g39880	0.429865	-1.23682	Cytochrome P450 family protein./CYP734A4
OsBAS1L2	Os.17265.2.S1_x_at	LOC_Os01g29150	0.0107323	-1.36026	Cytochrome P450 family protein./CYP734A6
OsBAS1L3	OsAffx.24195.1.S1_at	LOC_Os02g11020	0.865468	-1.01256	Cytochrome P450 family protein./CYP734A2
Signaling
OsBRI1	Os.15135.1.S1_at	LOC_Os01g52050	0.00391217	-1.57641	Systemin receptor SR160 precursor
OsBRL1	OsAffx.6248.1.S1_at	LOC_Os09g12240	0.0264628	1.5635	BRASSINOSTEROID INSENSITIVE 1 precursor
OsBRL2	OsAffx.30244.1.S1_at	LOC_Os10g02500	0.0363776	-1.17791	BRASSINOSTEROID INSENSITIVE 2 precursor
OsBRL3	OsAffx.5923.1.S1_at	LOC_Os08g25380	0.00186021	2.86097	BRASSINOSTEROID INSENSITIVE 3 precursor
OsBAK1;1	Os.49150.1.S1_at	LOC_Os08g07760	0.0444332	-1.23753	Somatic embryogenesis receptor-like kinase
OsBAK1;2	Os.16934.1.S1_at	LOC_Os04g38480	0.987551	-1.00141	Somatic embryogenesis receptor kinase
OsBKI1	Os.49767.1.A1_at	LOC_Os09g28550	0.0219018	-1.20241	Hypothetical protein.
OsBIN2/OsGSK1	Os.2068.1.S1_a_at	LOC_Os01g19150	0.714478	-1.01589	Glycogen synthase kinase-3 homolog MsK-2 (EC 2.7.1.-).
OsBIN2;4/OsSKetha	Os.21185.1.S1_at	LOC_Os05g11730	0.00201558	-1.22991	Shaggy-related protein kinase eta (EC 2.7.1.-) (ASK-eta).
OsBSL1	Os.20065.1.S1_at	LOC_Os05g05240	0.493777	1.05627	Serine/threonine-specific protein phosphatase
OsBSL2	Os.26556.1.S1_at	LOC_Os12g42310	0.906237	1.00766	Serine/threonine protein phosphatase
OsBZR1/BES1	Os.54781.1.S1_at	LOC_Os07g39220	0.607865	-1.08964	Plant protein of unknown function DUF822 family protein.
Strigolactone
Gene name	Probe_ID	LOC_ID	P Value	Fold-Change	Description
D3	Os.18946.1.S1_at	LOC_Os06g06050	0.789374	1.03381	OsFBL27 - F-box domain and LRR containing protein, expressed
D10	Os.37454.1.S1_at	LOC_Os01g38580	0.00212871	-4.87925	beta,beta-carotene 9,10-dioxygenase, putative, expressed
D14	Os.11186.1.S1_at	LOC_Os03g10620	0.024155	1.57973	hydrolase, alpha/beta fold family domain containing protein, expressed
D17	Os.56287.1.S1_at	LOC_Os04g46470	0.000878936	1.8461	carotenoid cleavage dioxygenase 7, chloroplast precursor, putative, expressed
