# Supplementary material for: DWARF TILLER1, a WUSCHEL-Related Homeobox Transcription Factor, Is Required for Tiller Growth in Rice
Source: PLoS Genet. 2014 Mar 13;10(3):e1004154. doi: 10.1371/journal.pgen.1004154 (PMC3952828; doi:10.1371/journal.pgen.1004154)
Supplement: Table S6 — Wild rice strains used for DWT1 sequence analysis. (XLS) [file pgen.1004154.s016.xls]

## Sheet: Sheet1
Table S6 Wild rice strains used for DWT1 sequence analysis.
Collection No.	O.rufipogon /O.nivara	IRGC_ID
1	O.rufipogon	IRGC 80542
2	O.rufipogon	IRGC 80774
3	O.rufipogon	IRGC 105942
4	O.rufipogon	IRGC 105958
5	O.rufipogon	IRGC 106161
6	O.rufipogon	IRGC 106505
7	O.nivara	IRGC 103407
8	O.nivara	IRGC 103824
9	O.nivara	IRGC 105391
10	O.nivara	IRGC 105431
11	O.nivara	IRGC 105742
